# Supplementary material for: Metagenomic Analysis of Rhizospheric Bacterial Community of Citrus Trees Expressing Phloem-Directed Antimicrobials
Source: Microb Ecol. 2024 Jul 15;87(1):93. doi: 10.1007/s00248-024-02408-w (PMC11249458; doi:10.1007/s00248-024-02408-w)
Supplement: Supplementary file 1 — Supplementary file1 (XLSX 787 KB) [file 248_2024_2408_MOESM1_ESM.xlsx]

## Sheet: feature_table_with_taxonomy
Root				Soil												Taxonomic level
Control	Control	Control	Control	Control	Control	Control	Lysozyme	Lysozyme	Lysozyme	Defensin	Defensin	Defensin	Combined	Combined	Combined	Kingdom	Phylum	Class	Order	Family	Genus
1362	612	2153	8362	153	410	130	232	820	353	253	327	354	655	598	644	Bacteria	Firmicutes	Bacilli	Bacillales	Bacillaceae	Bacillus
1318	600	1932	7408	180	373	134	261	768	357	262	290	362	622	589	687	Bacteria	Firmicutes	Bacilli	Bacillales	Bacillaceae	Bacillus
537	422	421	325	0	0	0	0	0	0	0	0	0	0	0	0	Bacteria
480	637	864	48	0	0	0	0	0	0	0	0	0	0	0	0	Bacteria	Proteobacteria	Alphaproteobacteria	Rickettsiales	mitochondria
379	390	426	234	0	0	0	0	0	0	0	0	0	0	0	0	Bacteria
294	0	233	0	0	0	0	0	0	0	0	0	0	0	0	0	Bacteria	Firmicutes	Bacilli	Bacillales	Bacillaceae
212	276	1775	1722	314	593	314	482	1458	500	613	651	618	2348	1274	1797	Bacteria	Firmicutes	Bacilli	Bacillales
189	0	0	0	0	0	0	0	0	0	0	0	0	0	0	0	Bacteria	Proteobacteria	Gammaproteobacteria	Enterobacteriales	Enterobacteriaceae
181	124	1082	1142	101	183	47	121	244	143	129	149	138	226	366	401	Bacteria	Firmicutes	Bacilli	Bacillales	Bacillaceae	Bacillus
159	104	308	1199	24	50	20	54	116	64	45	49	58	103	110	102	Bacteria	Firmicutes	Bacilli	Bacillales	Bacillaceae	Bacillus
137	107	687	590	441	967	391	703	2162	674	729	867	774	1774	1200	1776	Bacteria
128	44	125	154	248	318	293	380	817	400	186	348	542	592	490	835	Bacteria	Actinobacteria	Actinobacteria	Actinomycetales
83	0	0	0	0	0	0	0	0	0	0	0	0	0	0	0	Bacteria	Proteobacteria	Alphaproteobacteria	Rhizobiales	Rhizobiaceae	Candidatus Liberibacter
76	17	575	70	131	257	274	192	491	164	93	217	285	402	322	494	Bacteria	Actinobacteria	Actinobacteria	Actinomycetales
73	14	67	11	491	28	63	38	445	528	525	59	108	2856	13514	77	Bacteria	Proteobacteria	Gammaproteobacteria	Pseudomonadales	Pseudomonadaceae	Pseudomonas
49	53	353	316	318	515	228	379	1311	473	406	491	569	1140	722	1175	Bacteria
49	35	314	388	653	324	245	469	1159	398	207	412	1090	1283	922	870	Bacteria	Proteobacteria	Alphaproteobacteria	Sphingomonadales
31	27	32	24	0	0	0	0	0	0	0	0	0	0	0	0	Bacteria	Proteobacteria	Betaproteobacteria	Burkholderiales	Burkholderiaceae
30	19	41	22	61	106	83	56	511	82	73	82	119	280	109	176	Bacteria
28	0	38	53	7	10	11	11	20	30	0	21	11	20	54	25	Bacteria	Actinobacteria	Actinobacteria	Actinomycetales	Nocardiaceae
27	9	37	38	205	218	132	395	740	220	86	264	366	464	347	421	Bacteria	Proteobacteria	Alphaproteobacteria	Rhizobiales	Bradyrhizobiaceae
26	11	167	157	4	0	0	0	5	0	0	0	12	7	0	3	Bacteria	Firmicutes	Bacilli	Bacillales	Paenibacillaceae	Paenibacillus
26	37	192	136	10	24	0	29	35	15	30	36	0	22	39	94	Bacteria	Firmicutes	Bacilli	Bacillales	Paenibacillaceae	Paenibacillus
26	0	0	6	60	29	24	43	127	67	39	106	51	76	107	208	Bacteria	Acidobacteria	Acidobacteria-6
26	58	139	148	64	87	22	61	141	90	105	108	95	145	0	378	Bacteria	Firmicutes	Bacilli	Bacillales
26	4	25	19	215	396	104	1651	372	216	110	220	357	683	243	634	Bacteria	Firmicutes	Clostridia	Clostridiales	Lachnospiraceae
24	15	30	14	0	0	0	0	0	0	0	0	0	0	0	0	Bacteria	Proteobacteria	Deltaproteobacteria	Myxococcales
24	4	51	57	11	50	0	15	62	27	23	37	30	85	37	47	Bacteria	Firmicutes	Bacilli	Bacillales	Bacillaceae	Bacillus
24	64	72	53	25	38	25	34	65	25	44	23	33	63	67	88	Bacteria	Firmicutes	Bacilli	Bacillales	Paenibacillaceae	Cohnella
24	15	37	62	141	208	101	329	691	187	99	237	265	295	334	586	Bacteria	Actinobacteria	Actinobacteria	Actinomycetales	Streptosporangiaceae
24	20	32	152	13	40	18	26	37	30	24	37	35	50	34	62	Bacteria	Firmicutes	Bacilli	Bacillales	Bacillaceae
21	62	226	0	0	0	0	0	0	0	0	0	0	0	0	0	Bacteria	Firmicutes	Bacilli	Bacillales	Paenibacillaceae	Paenibacillus
21	34	116	148	297	247	52	82	366	523	367	101	131	208	1814	503	Bacteria	Firmicutes	Bacilli	Bacillales
20	0	4	0	0	0	0	0	111	0	0	0	68	11	0	0	Bacteria	Actinobacteria	Actinobacteria	Actinomycetales	Microbacteriaceae
20	11	252	1172	8	22	15	11	127	6	28	0	100	384	23	48	Bacteria	Proteobacteria	Alphaproteobacteria	Rhizobiales
20	2	23	14	5	0	6	1	14	11	9	4	5	5	9	5	Bacteria	Firmicutes	Bacilli	Bacillales	Bacillaceae
19	0	19	7	0	0	0	0	0	0	0	0	0	0	0	0	Bacteria	Acidobacteria	Acidobacteria-6	iii1-15
19	18	47	72	111	85	35	131	177	76	28	83	122	185	181	247	Bacteria	Proteobacteria	Alphaproteobacteria	Rhizobiales	Hyphomicrobiaceae
19	12	58	56	97	140	74	146	541	172	195	132	210	276	499	356	Bacteria	Firmicutes	Bacilli	Bacillales
19	21	25	10	0	0	0	0	0	0	0	0	0	0	0	0	Bacteria	Proteobacteria	Deltaproteobacteria	Myxococcales
18	11	12	13	0	0	0	0	0	0	0	0	0	0	0	0	Bacteria	Proteobacteria	Betaproteobacteria	Burkholderiales	Burkholderiaceae	Burkholderia
18	10	14	27	326	247	158	506	879	318	144	414	451	683	660	1184	Bacteria	Proteobacteria	Alphaproteobacteria	Rhizobiales	Hyphomicrobiaceae	Rhodoplanes
18	7	47	48	69	110	65	145	279	144	64	143	639	155	164	224	Bacteria	Actinobacteria	Actinobacteria	Actinomycetales	Micromonosporaceae
17	0	0	0	0	0	0	0	0	0	0	0	0	0	0	0	Bacteria	Acidobacteria	Acidobacteriia	Acidobacteriales	Koribacteraceae
17	0	43	73	226	377	172	306	464	255	307	434	450	646	632	553	Bacteria	Firmicutes	Bacilli	Bacillales	Alicyclobacillaceae	Alicyclobacillus
15	0	0	0	0	0	0	0	0	0	0	0	0	0	0	0	Bacteria	Actinobacteria	Actinobacteria	Actinomycetales
14	0	0	0	0	0	0	0	0	0	0	0	0	0	0	0	Bacteria	Chloroflexi	Anaerolineae	SBR1031	A4b
14	4	31	25	7	36	9	25	61	8	18	21	18	21	23	38	Bacteria	Firmicutes	Bacilli	Bacillales	Bacillaceae	Bacillus
14	22	41	172	327	528	64	254	538	443	306	467	557	456	706	1410	Bacteria	Firmicutes	Bacilli	Bacillales	Bacillaceae	Bacillus
14	0	0	0	0	0	0	0	0	0	0	0	0	0	0	0	Bacteria	Actinobacteria	Actinobacteria	Actinomycetales
13	14	38	16	14	11	5	16	39	28	9	29	16	24	35	48	Bacteria	Actinobacteria	Thermoleophilia	Solirubrobacterales
13	0	13	9	681	15	16	45	47	590	216	70	20	106	3378	172	Bacteria	Proteobacteria	Gammaproteobacteria	Pseudomonadales	Pseudomonadaceae
13	7	7	4	40	35	0	55	9	67	52	54	2	12	109	110	Bacteria	Proteobacteria	Betaproteobacteria	Burkholderiales	Comamonadaceae
12	0	0	0	0	0	0	0	0	0	0	0	0	0	0	0	Bacteria	Bacteroidetes	Cytophagia	Cytophagales	Cytophagaceae
12	0	21	12	15	49	9	48	53	29	21	38	24	47	51	74	Bacteria	Firmicutes	Bacilli	Bacillales	Paenibacillaceae	Ammoniphilus
12	16	102	107	9	8	0	0	16	12	7	12	8	11	47	35	Bacteria	Firmicutes	Bacilli	Bacillales	Bacillaceae	Bacillus
12	17	132	123	12	14	0	27	32	25	16	47	12	32	24	112	Bacteria	Firmicutes	Bacilli	Bacillales	Paenibacillaceae	Paenibacillus
12	0	45	109	4	19	11	18	45	10	21	58	41	22	31	66	Bacteria	Firmicutes	Bacilli	Bacillales	Paenibacillaceae	Paenibacillus
12	0	1	5	171	0	7	0	100	68	70	0	16	42	73	3	Bacteria	Proteobacteria	Gammaproteobacteria	Pseudomonadales	Pseudomonadaceae
11	10	9	28	684	589	536	0	1686	899	805	1576	0	1639	0	0	Bacteria	Gemmatimonadetes	Gemm-1
11	13	5	1	0	2	0	1	6	0	0	7	2	13	11	6	Bacteria	Proteobacteria	Gammaproteobacteria	Xanthomonadales	Sinobacteraceae
11	0	9	11	54	121	14	65	91	53	57	82	61	121	176	126	Bacteria	Firmicutes	Bacilli	Bacillales	Alicyclobacillaceae	Alicyclobacillus
11	0	46	19	9	12	5	13	6	4	16	5	24	36	29	38	Bacteria	Proteobacteria	Alphaproteobacteria	Rhizobiales
11	10	16	16	29	25	39	42	120	23	10	22	56	34	32	43	Bacteria	Proteobacteria	Alphaproteobacteria	Rhizobiales	Phyllobacteriaceae
11	6	0	0	46	53	45	57	85	53	34	82	90	81	92	231	Bacteria	Actinobacteria	Actinobacteria	Actinomycetales
11	0	0	0	0	0	0	0	0	0	0	0	0	0	0	0	Bacteria	Proteobacteria	Alphaproteobacteria	Caulobacterales	Caulobacteraceae
10	5	10	9	97	50	34	179	193	103	50	187	153	203	210	496	Bacteria	Proteobacteria	Alphaproteobacteria	Ellin329
10	0	0	0	0	0	0	0	0	0	0	0	0	0	0	0	Bacteria	Proteobacteria	Betaproteobacteria	IS-44
10	0	4	5	32	85	11	91	48	37	29	45	49	53	40	64	Bacteria	Firmicutes	Clostridia	Clostridiales	Ruminococcaceae	Oscillospira
10	16	12	5	0	0	0	0	0	0	0	0	0	0	0	0	Bacteria	Actinobacteria	Thermoleophilia	Solirubrobacterales
10	13	0	3	51	31	16	46	60	34	12	84	64	84	79	136	Bacteria	Proteobacteria	Alphaproteobacteria	Rhizobiales	Hyphomicrobiaceae
10	0	0	0	0	0	0	0	0	0	0	0	0	0	0	0	Bacteria	Proteobacteria
10	0	9	15	0	2	0	0	0	4	0	2	0	6	0	2	Bacteria	Proteobacteria	Alphaproteobacteria
9	0	0	0	0	0	0	0	0	0	0	0	0	0	0	0	Bacteria	Chloroflexi	TK10	AKYG885	Dolo_23
9	0	0	0	0	0	0	0	0	0	0	0	0	0	0	0	Bacteria	Acidobacteria	Sva0725	Sva0725
9	0	23	35	0	0	0	94	254	186	0	88	159	0	165	0	Bacteria	Firmicutes	Bacilli	Bacillales	Alicyclobacillaceae	Alicyclobacillus
9	8	0	10	0	0	0	0	0	0	0	0	0	0	0	0	Bacteria	Proteobacteria	Alphaproteobacteria	Caulobacterales	Caulobacteraceae	Asticcacaulis
9	6	11	20	28	19	8	32	33	14	5	21	38	48	30	71	Bacteria	Proteobacteria	Alphaproteobacteria	Rhizobiales	Hyphomicrobiaceae	Hyphomicrobium
9	9	12	15	0	7	3	24	126	10	2	22	50	53	27	31	Bacteria	Actinobacteria	Actinobacteria	Actinomycetales	Propionibacteriaceae	Propionibacterium
8	0	9	11	89	41	34	111	95	37	31	102	82	116	193	274	Bacteria	Proteobacteria	Alphaproteobacteria	Rhodobacterales	Hyphomonadaceae
8	0	0	0	4	7	3	0	33	0	8	9	5	0	36	23	Bacteria	Acidobacteria	Acidobacteria-6	iii1-15
8	10	5	25	140	560	28	333	399	257	158	231	248	293	331	438	Bacteria	Bacteroidetes	Bacteroidia	Bacteroidales	S24-7
8	0	0	0	0	0	0	0	0	0	0	0	0	0	0	0	Bacteria	Acidobacteria	Chloracidobacteria	RB41
8	7	13	0	7	5	6	2	0	17	0	34	31	18	72	23	Bacteria	Firmicutes	Bacilli	Bacillales	Alicyclobacillaceae	Alicyclobacillus
8	3	62	28	26	55	24	52	133	39	48	77	67	106	66	78	Bacteria	Firmicutes	Bacilli	Bacillales	Bacillaceae	Bacillus
8	0	0	6	29	78	12	10	26	25	70	94	10	51	198	31	Bacteria	Proteobacteria	Betaproteobacteria	Burkholderiales	Comamonadaceae	Hydrogenophaga
8	0	0	11	5	27	0	25	16	11	17	13	19	35	12	31	Bacteria	Firmicutes	Bacilli	Bacillales	Paenibacillaceae	Paenibacillus
8	0	20	5	32	38	26	89	128	55	23	80	80	94	74	129	Bacteria	Actinobacteria	Actinobacteria	Actinomycetales	Pseudonocardiaceae	Pseudonocardia
8	0	0	0	0	0	0	0	0	0	0	0	0	0	3	0	Bacteria	Firmicutes	Bacilli	Bacillales	Alicyclobacillaceae
8	20	25	46	51	97	76	87	311	78	85	107	92	183	147	267	Bacteria	Firmicutes	Bacilli	Bacillales
8	0	13	12	20	29	22	42	60	26	21	40	31	50	66	138	Bacteria	Proteobacteria	Alphaproteobacteria	Rhizobiales	Methylocystaceae
8	6	9	14	78	63	28	141	136	56	24	69	82	220	184	245	Bacteria	Proteobacteria	Alphaproteobacteria
8	0	3	5	20	26	7	40	56	41	4	23	104	62	52	53	Bacteria	Proteobacteria	Alphaproteobacteria
8	2	0	3	0	16	0	22	7	31	1	14	7	0	10	27	Bacteria	Proteobacteria	Deltaproteobacteria	Myxococcales
8	24	7	11	15	48	5	19	0	51	167	30	24	50	35	0	Bacteria	Proteobacteria	Gammaproteobacteria	Enterobacteriales	Enterobacteriaceae
8	11	21	8	0	0	1	0	0	0	0	0	0	0	0	0	Bacteria	Proteobacteria	Betaproteobacteria
7	0	0	0	0	0	0	0	0	0	0	0	0	0	0	0	Bacteria	TM7	TM7-1
7	0	6	0	111	70	64	0	339	248	120	135	139	306	405	314	Bacteria	Proteobacteria	Betaproteobacteria	MND1
7	0	0	0	0	0	0	0	0	0	0	0	0	0	0	0	Bacteria	Acidobacteria	Acidobacteria-6	iii1-15	RB40
7	12	13	21	140	103	81	249	329	140	45	186	210	354	302	481	Bacteria	Proteobacteria	Alphaproteobacteria	Rhizobiales	Hyphomicrobiaceae	Rhodoplanes
7	3	12	4	129	298	34	307	272	122	61	134	244	237	205	432	Bacteria	Firmicutes	Clostridia	Clostridiales
7	0	0	0	0	0	0	0	0	0	0	0	0	0	0	0	Bacteria	Firmicutes	Bacilli	Bacillales	Bacillaceae
7	0	4	0	8	5	3	7	15	8	7	18	7	16	14	13	Bacteria	Firmicutes	Bacilli	Bacillales	Paenibacillaceae
7	0	0	0	0	0	0	0	0	0	0	0	0	0	0	0	Bacteria	Proteobacteria	Deltaproteobacteria
7	2	5	0	68	151	0	84	102	78	30	80	110	108	107	86	Bacteria	Firmicutes	Clostridia	Clostridiales
7	0	0	0	0	0	0	0	0	0	0	0	0	0	0	0	Bacteria	Proteobacteria	Gammaproteobacteria
7	77	22	70	93	90	41	78	301	93	111	92	133	205	278	311	Bacteria	Firmicutes	Bacilli	Bacillales
6	0	12	7	5	6	0	14	27	9	8	14	10	30	21	22	Bacteria	Firmicutes	Bacilli	Bacillales	Thermoactinomycetaceae
6	0	0	0	0	0	0	0	0	0	0	0	0	0	0	0	Bacteria	Firmicutes	Bacilli	Bacillales	Bacillaceae	Bacillus
6	0	0	5	0	0	5	3	4	6	3	0	4	8	3	0	Bacteria	Firmicutes	Bacilli	Bacillales	Paenibacillaceae	Brevibacillus
6	0	0	0	0	0	0	0	0	0	0	0	0	0	0	0	Bacteria	Firmicutes	Clostridia	Clostridiales	Clostridiaceae	Clostridium
6	8	23	28	26	20	11	20	102	19	21	35	43	63	57	46	Bacteria	Firmicutes	Bacilli	Bacillales	Paenibacillaceae	Paenibacillus
6	0	5	4	0	0	0	0	0	0	0	0	0	0	0	0	Bacteria	Firmicutes	Bacilli	Bacillales	Thermoactinomycetaceae	Thermoflavimicrobium
6	0	1	9	1	6	3	11	58	8	9	6	15	8	6	14	Bacteria	Firmicutes	Bacilli	Bacillales	Planococcaceae
6	0	6	6	10	13	7	28	35	18	4	12	15	28	26	43	Bacteria	Proteobacteria	Alphaproteobacteria	Rhizobiales
6	6	7	5	50	16	10	43	49	22	11	42	39	66	72	156	Bacteria	Proteobacteria	Alphaproteobacteria
6	17	42	23	85	138	55	118	225	95	83	108	111	174	198	351	Bacteria	Firmicutes	Bacilli	Bacillales
6	1	0	9	111	186	36	561	211	99	57	96	157	295	130	259	Bacteria	Firmicutes	Clostridia	Clostridiales
6	13	2	3	0	0	0	0	0	0	0	0	0	0	0	0	Bacteria	Proteobacteria
6	8	5	0	231	289	102	873	325	178	65	155	253	448	190	447	Bacteria	Firmicutes	Clostridia	Clostridiales	Lachnospiraceae
6	0	0	7	79	28	30	29	175	85	63	38	105	62	0	230	Bacteria	Firmicutes	Bacilli	Bacillales
6	0	0	0	22	0	4	16	26	8	14	8	6	8	53	44	Bacteria	Proteobacteria	Alphaproteobacteria
6	0	0	0	0	0	0	0	0	0	0	0	0	0	0	0	Bacteria	Firmicutes	Bacilli	Bacillales
5	0	2	0	10	8	7	8	8	9	1	6	6	18	20	14	Bacteria	Gemmatimonadetes	Gemmatimonadetes	Ellin5290
5	0	0	0	0	0	0	0	0	0	0	0	0	0	0	0	Bacteria	GN02	GN07
5	0	0	0	0	0	0	0	0	0	0	0	0	0	0	0	Bacteria	Proteobacteria	Betaproteobacteria	Burkholderiales	Alcaligenaceae	Achromobacter
5	0	0	2	50	14	36	48	282	38	23	61	99	106	133	135	Bacteria	Acidobacteria	Solibacteres	Solibacterales	Solibacteraceae	Candidatus Solibacter
5	6	27	27	144	102	65	164	260	100	56	166	188	262	209	389	Bacteria	Proteobacteria	Alphaproteobacteria	Rhizobiales	Hyphomicrobiaceae
5	0	6	15	14	18	17	14	30	18	22	26	11	12	9	24	Bacteria	Firmicutes	Bacilli	Bacillales	Paenibacillaceae
5	0	0	1	1	0	53	3	64	0	1	4	51	31	0	3	Bacteria
5	0	0	0	8	4	1	9	25	15	8	8	19	25	20	31	Bacteria	Actinobacteria
5	10	8	11	36	23	18	44	69	19	20	17	45	59	58	95	Bacteria	Proteobacteria	Alphaproteobacteria	Rhizobiales
5	0	0	0	75	120	76	110	135	71	50	112	36	92	114	302	Bacteria	Actinobacteria	Actinobacteria	Actinomycetales
5	0	0	0	0	0	0	0	0	0	0	0	0	0	0	0	Bacteria	Gemmatimonadetes	Gemmatimonadetes
4	0	0	0	8	3	7	6	15	9	2	4	8	17	21	11	Bacteria	Chloroflexi	TK17
4	0	0	18	9	8	0	8	9	9	0	0	2	0	4	9	Bacteria	Firmicutes	Bacilli	Bacillales	Thermoactinomycetaceae
4	10	5	18	62	53	27	131	153	96	45	120	173	269	169	228	Bacteria	Acidobacteria	Chloracidobacteria	RB41	Ellin6075
4	0	0	4	62	200	14	114	104	100	38	85	49	96	79	97	Bacteria	Bacteroidetes	Bacteroidia	Bacteroidales	S24-7
4	0	0	5	24	17	23	26	93	24	27	32	31	40	45	89	Bacteria	Proteobacteria	Deltaproteobacteria	Myxococcales	Haliangiaceae
4	0	0	0	4	0	0	0	0	0	0	0	0	9	9	0	Bacteria	Acidobacteria	Acidobacteria-5
4	0	0	4	103	268	34	257	250	144	106	129	155	200	173	238	Bacteria	Bacteroidetes	Bacteroidia	Bacteroidales	S24-7
4	0	0	1	8	23	4	25	20	8	0	18	20	16	12	27	Bacteria	Actinobacteria	Actinobacteria	Actinomycetales	Mycobacteriaceae	Mycobacterium
4	16	10	18	6	0	0	9	0	11	11	20	9	10	17	62	Bacteria	Firmicutes	Bacilli	Bacillales	Paenibacillaceae	Paenibacillus
4	0	0	0	10	19	4	9	56	15	19	17	18	35	19	22	Bacteria	Firmicutes	Bacilli	Bacillales	Paenibacillaceae	Paenibacillus
4	0	0	0	0	0	0	0	0	0	0	0	0	0	0	0	Bacteria	Proteobacteria	Gammaproteobacteria	Xanthomonadales	Sinobacteraceae	Steroidobacter
4	12	35	91	12	29	5	11	26	10	21	18	26	28	35	58	Bacteria	Firmicutes	Bacilli	Bacillales	Paenibacillaceae
4	5	22	22	10	3	5	9	16	8	14	47	14	15	25	39	Bacteria	Firmicutes	Bacilli	Bacillales	Paenibacillaceae
4	0	0	3	125	0	13	44	96	87	0	14	28	41	62	130	Bacteria	Firmicutes	Clostridia	Clostridiales	Tissierellaceae
4	0	0	0	0	3	3	8	0	10	0	15	19	78	0	18	Bacteria	Actinobacteria	Actinobacteria	Actinomycetales
4	0	0	0	0	0	0	0	0	0	0	0	0	0	0	0	Bacteria	Proteobacteria	Deltaproteobacteria	Myxococcales
4	0	0	0	31	22	19	16	48	48	10	21	55	43	41	21	Bacteria	Actinobacteria	Actinobacteria	Actinomycetales	Micromonosporaceae
4	4	18	30	155	223	102	271	330	132	76	182	335	350	412	401	Bacteria	Proteobacteria	Alphaproteobacteria	Rhizobiales
4	7	36	23	292	403	269	428	883	390	267	359	906	884	573	821	Bacteria	Actinobacteria	Actinobacteria	Actinomycetales	Nocardioidaceae
4	0	0	9	93	260	137	197	453	128	73	148	254	317	281	391	Bacteria	Proteobacteria	Alphaproteobacteria	Rhizobiales
4	0	4	0	6	0	0	9	0	0	0	0	0	7	8	0	Bacteria	Proteobacteria	Gammaproteobacteria	Enterobacteriales	Enterobacteriaceae
4	0	0	0	42	7	12	20	69	31	17	11	56	65	82	65	Bacteria	Acidobacteria	Solibacteres	Solibacterales
4	0	11	0	17	0	0	0	0	0	7	0	0	35	0	27	Bacteria	Proteobacteria	Betaproteobacteria	Burkholderiales	Alcaligenaceae
4	0	0	0	6	3	25	14	5	7	4	7	13	12	10	19	Bacteria	Proteobacteria	Alphaproteobacteria	Caulobacterales	Caulobacteraceae
4	0	0	0	0	0	0	0	0	0	0	0	0	0	0	0	Bacteria	Proteobacteria	Gammaproteobacteria	Legionellales	Legionellaceae
4	0	7	2	12	4	8	11	43	16	28	4	0	15	73	11	Bacteria	Actinobacteria	Actinobacteria	Actinomycetales
4	0	4	18	30	9	6	55	54	25	7	31	24	70	71	169	Bacteria	Proteobacteria	Alphaproteobacteria	Rhodospirillales
4	6	9	0	39	70	90	81	234	82	42	46	346	202	106	155	Bacteria	Actinobacteria	Actinobacteria	Actinomycetales
4	0	0	0	0	0	0	0	0	0	0	0	0	0	0	0	Bacteria	Firmicutes	Clostridia	Clostridiales
3	3	0	3	50	190	15	165	92	77	49	73	84	115	89	131	Bacteria	Bacteroidetes	Bacteroidia	Bacteroidales	S24-7
3	0	0	0	0	0	0	0	0	0	0	0	0	0	0	0	Bacteria	Chloroflexi	Thermomicrobia	JG30-KF-CM45
3	0	1	3	13	6	17	9	7	13	8	23	17	26	23	46	Bacteria	Firmicutes	Bacilli	Bacillales	Paenibacillaceae
3	0	0	0	26	45	12	32	35	48	36	30	38	41	60	64	Bacteria	Acidobacteria	Acidobacteria-6	iii1-15
3	0	0	0	14	27	8	104	33	9	16	18	26	37	16	40	Bacteria	Firmicutes	Clostridia	Clostridiales
3	0	0	0	28	19	16	0	58	67	36	41	22	48	100	75	Bacteria	Proteobacteria	Betaproteobacteria	MND1
3	0	0	0	0	0	0	0	0	0	0	0	0	0	0	0	Bacteria	Acidobacteria	Acidobacteria-6	iii1-15
3	17	0	13	15	24	15	13	20	33	29	44	0	88	37	15	Bacteria	Firmicutes	Bacilli	Bacillales	Alicyclobacillaceae	Alicyclobacillus
3	0	10	18	19	31	33	51	176	31	16	28	41	124	63	91	Bacteria	Firmicutes	Bacilli	Bacillales	Paenibacillaceae	Paenibacillus
3	3	3	0	10	8	0	1	0	21	0	6	6	0	1	9	Bacteria	Proteobacteria	Gammaproteobacteria	Pseudomonadales	Pseudomonadaceae	Pseudomonas
3	0	16	2	14	0	15	30	47	22	0	21	26	33	43	36	Bacteria	Actinobacteria	Actinobacteria	Actinomycetales	Pseudonocardiaceae	Pseudonocardia
3	0	0	0	44	76	8	71	58	48	20	32	28	41	40	71	Bacteria	Firmicutes	Clostridia	Clostridiales
3	0	0	3	0	0	33	4	117	0	3	3	34	37	0	0	Bacteria	Firmicutes
3	0	0	0	0	0	0	0	0	0	0	0	0	0	0	0	Bacteria
3	0	4	0	15	36	6	63	19	20	14	19	34	40	19	37	Bacteria	Firmicutes	Clostridia	Clostridiales
3	0	3	0	97	437	0	150	0	196	107	153	164	219	0	219	Bacteria	Proteobacteria	Gammaproteobacteria	Enterobacteriales	Enterobacteriaceae
3	0	0	0	0	0	0	0	0	0	0	0	0	0	0	0	Bacteria	Firmicutes	Bacilli	Bacillales
3	0	0	0	61	89	55	109	156	67	46	83	170	123	110	130	Bacteria	Actinobacteria	Actinobacteria	Actinomycetales
3	12	22	52	99	117	48	132	207	80	38	137	179	153	148	243	Bacteria	Actinobacteria	Actinobacteria	Actinomycetales
3	0	0	2	29	33	6	72	41	13	12	30	31	46	20	43	Bacteria	Firmicutes	Clostridia	Clostridiales
3	0	0	0	0	0	0	0	0	0	0	0	0	0	0	0	Bacteria	Proteobacteria	Alphaproteobacteria
3	0	0	0	0	0	0	0	0	0	0	0	0	0	0	0	Bacteria	Acidobacteria	Solibacteres	Solibacterales
3	0	30	20	0	0	0	0	0	0	0	0	0	4	0	2	Bacteria	Firmicutes	Bacilli	Bacillales	Paenibacillaceae
2	0	3	5	103	84	44	234	145	156	165	277	79	184	315	749	Bacteria	Gemmatimonadetes	Gemmatimonadetes	C114
2	0	5	0	10	0	95	0	180	0	0	0	25	111	11	7	Bacteria	Firmicutes	Bacilli	Bacillales	Thermoactinomycetaceae
2	0	7	0	0	0	0	0	0	0	0	0	0	0	0	0	Bacteria	Proteobacteria	Deltaproteobacteria	MIZ46
2	7	5	8	75	254	32	276	160	88	47	86	105	173	140	253	Bacteria	Bacteroidetes	Bacteroidia	Bacteroidales	S24-7
2	0	3	4	6	4	5	13	39	9	1	17	11	64	14	7	Bacteria	Proteobacteria	Alphaproteobacteria	BD7-3
2	0	0	0	4	15	0	3	9	6	7	27	11	17	23	13	Bacteria	Acidobacteria	Acidobacteria-6	iii1-15
2	0	0	0	23	2	2	14	14	12	0	12	6	13	32	22	Bacteria	Proteobacteria	Deltaproteobacteria	Myxococcales	Myxococcaceae
2	0	0	0	0	0	0	0	3	0	4	0	0	4	126	0	Bacteria	Gemmatimonadetes	Gemmatimonadetes	N1423WL
2	2	2	3	247	73	6	68	157	416	12	70	80	112	69	162	Bacteria	Synergistetes	Synergistia	Synergistales	Dethiosulfovibrionaceae	Aminobacterium
2	0	0	0	17	12	0	3	14	53	0	12	4	5	9	12	Bacteria	Proteobacteria	Betaproteobacteria	Rhodocyclales	Rhodocyclaceae	Azospira
2	1	0	53	4	38	3	9	29	31	13	23	16	14	18	57	Bacteria	Firmicutes	Bacilli	Bacillales	Bacillaceae	Bacillus
2	1	2	2	12	16	8	11	16	36	27	18	5	10	53	285	Bacteria	Proteobacteria	Gammaproteobacteria	Alteromonadales	Alteromonadaceae	Cellvibrio
2	0	0	0	0	0	0	0	0	0	0	0	0	0	0	0	Bacteria	Bacteroidetes	Flavobacteriia	Flavobacteriales	Weeksellaceae	Cloacibacterium
2	0	0	0	0	0	0	0	0	0	0	0	0	0	0	0	Bacteria	Firmicutes	Clostridia	Clostridiales	Symbiobacteriaceae	Symbiobacterium
2	4	2	0	0	0	5	0	35	2	1	0	2	7	3	0	Bacteria	Firmicutes	Bacilli	Bacillales	Bacillaceae	Thalassobacillus
2	0	0	0	14	10	3	29	14	5	5	27	10	31	19	78	Bacteria	Proteobacteria	Alphaproteobacteria	Rhizobiales
2	0	0	4	34	33	22	42	46	28	15	24	30	46	36	77	Bacteria
2	0	0	0	0	0	0	0	0	0	0	0	0	0	0	0	Bacteria
2	0	5	3	3	3	0	1	0	4	0	9	0	0	17	4	Bacteria	Proteobacteria	Gammaproteobacteria
2	3	42	80	0	0	3	7	13	2	0	2	1	35	10	8	Bacteria	Firmicutes	Bacilli	Bacillales
2	0	0	0	3	7	0	6	6	0	2	0	0	5	14	12	Bacteria	Bacteroidetes	Saprospirae	Saprospirales	Chitinophagaceae
2	4	3	11	5	13	8	15	23	23	7	22	26	19	10	18	Bacteria	Actinobacteria	Actinobacteria	Actinomycetales	Micromonosporaceae
2	9	26	16	28	16	175	26	318	33	24	50	167	197	64	63	Bacteria
2	0	0	0	0	0	0	0	0	0	0	0	0	0	0	0	Bacteria
2	0	4	13	17	0	13	2	35	11	1	42	6	22	9	17	Bacteria	Proteobacteria	Alphaproteobacteria
2	0	0	0	0	0	0	0	0	0	0	0	0	0	0	0	Bacteria	Proteobacteria	Deltaproteobacteria
2	0	0	2	6	3	5	9	3	4	5	27	0	0	18	40	Bacteria	Acidobacteria	Acidobacteria-6	iii1-15
2	6	20	30	9	29	7	14	45	16	8	7	11	24	29	23	Bacteria	Actinobacteria	Actinobacteria	Actinomycetales	Microbacteriaceae
2	0	0	0	17	0	0	6	20	10	0	0	0	0	8	7	Bacteria	Firmicutes	Bacilli	Bacillales	Thermoactinomycetaceae
1	0	0	0	2	0	0	0	0	2	5	5	0	0	0	6	Bacteria	Acidobacteria	Chloracidobacteria	11-24
1	0	6	0	8	13	2	15	10	26	13	25	3	11	11	39	Bacteria	Proteobacteria	Deltaproteobacteria	NB1-j
1	0	0	0	0	28	3	24	24	19	24	21	18	18	17	36	Bacteria	Bacteroidetes	Bacteroidia	Bacteroidales	S24-7
1	0	0	4	41	30	0	67	78	42	57	114	26	60	98	205	Bacteria	Acidobacteria	Acidobacteria-6	BPC015
1	0	0	0	13	3	5	2	31	0	0	1	0	97	16	0	Bacteria	Proteobacteria	Gammaproteobacteria	Alteromonadales	211ds20
1	0	0	0	6	0	0	0	26	4	0	4	8	15	6	12	Bacteria	WPS-2
1	0	0	1	6	22	0	3	11	4	17	5	11	8	12	18	Bacteria	Bacteroidetes	Bacteroidia	Bacteroidales	S24-7
1	0	0	0	20	15	7	25	19	26	13	13	24	50	41	54	Bacteria	Proteobacteria
1	0	1	0	8	20	0	12	44	33	19	0	15	32	26	27	Bacteria	Acidobacteria	Chloracidobacteria	DS-100
1	0	0	0	6	3	11	18	16	20	15	8	8	2	21	40	Bacteria	Acidobacteria	Sva0725	Sva0725
1	0	0	1	28	46	0	69	67	19	18	12	41	43	64	51	Bacteria	Firmicutes	Clostridia	Clostridiales
1	0	0	0	2	4	0	5	7	4	0	1	0	11	4	0	Bacteria	Proteobacteria	Deltaproteobacteria	Bdellovibrionales	Bdellovibrionaceae	Bdellovibrio
1	4	7	4	56	184	11	131	121	80	37	53	56	126	112	114	Bacteria	Bacteroidetes	Bacteroidia	Bacteroidales	Odoribacteraceae	Odoribacter
1	0	16	6	33	77	19	70	98	58	17	47	102	75	71	122	Bacteria	Actinobacteria	Actinobacteria	Actinomycetales	Pseudonocardiaceae	Pseudonocardia
1	0	0	0	22	28	0	60	27	20	0	14	25	43	18	29	Bacteria	Firmicutes	Clostridia	Clostridiales	Ruminococcaceae	Ruminococcus
1	0	2	0	0	0	14	0	14	0	0	0	0	7	4	0	Bacteria	Firmicutes	Bacilli	Bacillales	Bacillaceae
1	0	2	0	11	9	8	8	48	9	6	8	16	41	14	33	Bacteria	Firmicutes	Bacilli	Bacillales
1	0	2	0	0	0	9	0	42	3	7	0	0	55	0	1	Bacteria
1	0	0	0	10	2	2	5	17	12	1	2	3	18	18	6	Bacteria	Proteobacteria	Alphaproteobacteria
1	4	4	0	20	26	13	33	19	53	21	29	28	27	16	104	Bacteria	Actinobacteria	Actinobacteria	Actinomycetales
1	0	0	0	0	0	0	0	41	6	0	0	30	46	0	6	Bacteria	Firmicutes	Bacilli	Bacillales
1	0	16	3	2	0	0	0	0	0	1	0	0	6	15	0	Bacteria	Proteobacteria	Alphaproteobacteria
1	0	3	6	0	0	3	1	31	0	4	4	10	9	4	8	Bacteria	Proteobacteria	Alphaproteobacteria
1	6	0	0	40	33	21	62	82	51	26	53	95	94	111	107	Bacteria	Acidobacteria	Acidobacteria-6	iii1-15
1	0	4	4	13	3	6	3	23	5	0	4	13	24	13	43	Bacteria	Proteobacteria	Alphaproteobacteria	Rhodospirillales	Rhodospirillaceae
1	0	4	4	13	3	6	3	23	5	0	4	13	24	13	43
0	0	0	0	0	0	0	0	0	0	0	0	0	0	0	11	Bacteria	Proteobacteria	Deltaproteobacteria	Entotheonellales	Entotheonellaceae
0	0	0	0	0	1	2	4	8	6	5	11	4	33	21	9	Bacteria	Acidobacteria	Chloracidobacteria	RB41
0	0	0	0	0	7	2	7	12	19	26	11	13	15	40	6	Bacteria	Proteobacteria	Deltaproteobacteria	Myxococcales
0	0	0	0	0	0	0	7	0	0	0	0	0	0	0	0	Bacteria	Acidobacteria	Acidobacteria-6	CCU21
0	0	0	0	88	113	25	90	133	171	70	63	119	134	175	122	Bacteria	Gemmatimonadetes	Gemmatimonadetes
0	0	0	0	0	3	0	0	0	0	0	0	0	0	0	0	Bacteria	Acidobacteria	Chloracidobacteria	RB41
0	0	0	2	9	0	6	3	3	5	2	7	0	11	13	11	Bacteria	Proteobacteria	Deltaproteobacteria	Syntrophobacterales	Syntrophobacteraceae
0	0	0	0	13	46	0	35	17	46	32	41	29	43	69	64	Bacteria	Gemmatimonadetes	Gemm-3
0	0	0	0	0	2	0	4	12	6	4	0	3	4	7	10	Bacteria	Acidobacteria	Chloracidobacteria	DS-100
0	0	0	0	0	0	0	0	48	0	0	0	0	0	0	0	Bacteria	Gemmatimonadetes	Gemm-3
0	0	0	0	15	17	4	25	26	12	12	17	7	33	21	47	Bacteria	Proteobacteria	Deltaproteobacteria	Myxococcales	Haliangiaceae
0	0	0	0	2	10	3	10	10	8	3	14	0	6	43	8	Bacteria	Gemmatimonadetes	Gemmatimonadetes	C114
0	0	9	7	153	136	76	325	376	152	72	194	231	302	267	555	Bacteria	Proteobacteria	Alphaproteobacteria	Rhizobiales	Hyphomicrobiaceae
0	0	0	0	0	0	0	0	0	0	0	0	18	0	0	0	Bacteria	Chloroflexi	Anaerolineae	SBR1031	A4b
0	0	0	0	12	4	4	4	28	21	7	8	16	26	36	19	Bacteria	Proteobacteria	Betaproteobacteria
0	0	0	0	3	0	6	2	11	0	3	3	0	5	10	10	Bacteria	Actinobacteria	Actinobacteria	Actinomycetales	Nocardioidaceae
0	0	0	0	2	7	4	3	1	0	5	0	1	4	7	6	Bacteria	Gemmatimonadetes	Gemm-3
0	0	0	0	0	0	0	0	0	7	0	0	0	0	0	0	Bacteria	Chloroflexi	Anaerolineae	SBR1031	A4b
0	0	0	2	7	24	6	8	20	18	10	5	16	20	8	17	Bacteria	Bacteroidetes	Bacteroidia	Bacteroidales	S24-7
0	0	0	0	0	0	3	2	3	1	3	3	9	3	4	10	Bacteria	Acidobacteria	Acidobacteria-6	CCU21
0	0	0	0	0	0	0	0	0	9	0	0	0	0	0	0	Bacteria	Chloroflexi
0	0	0	0	0	0	0	0	0	15	0	0	2	6	7	1	Bacteria	Acidobacteria	iii1-8	DS-18
0	6	1	1	53	27	51	0	216	70	35	47	148	200	0	116	Bacteria	Acidobacteria	Acidobacteria-5
0	0	0	0	0	0	0	0	0	0	0	0	0	10	0	0	Bacteria	Chloroflexi	Anaerolineae	CFB-26
0	0	0	0	3	11	0	18	6	11	7	7	0	2	0	34	Bacteria	Proteobacteria	Deltaproteobacteria	Myxococcales	Haliangiaceae
0	0	0	0	0	5	0	11	0	0	9	10	3	16	22	0	Bacteria	Chloroflexi	Anaerolineae	H39
0	0	0	0	0	0	0	0	0	0	0	0	0	0	12	0	Bacteria	Proteobacteria	Deltaproteobacteria	Syntrophobacterales	Syntrophobacteraceae
0	0	0	0	0	0	0	0	0	0	0	10	0	0	0	0	Bacteria	Acidobacteria	Acidobacteria-6	iii1-15
0	0	0	0	1	1	0	0	0	0	0	4	1	0	2	9	Bacteria	Acidobacteria	Solibacteres	Solibacterales	PAUC26f
0	0	0	0	0	0	0	0	0	0	0	0	0	0	0	24	Bacteria	Proteobacteria	Deltaproteobacteria	Syntrophobacterales	Syntrophobacteraceae
0	0	0	0	0	0	0	0	0	0	0	0	0	0	0	20	Bacteria	Gemmatimonadetes	Gemmatimonadetes	C114
0	0	0	0	5	0	2	0	9	0	0	3	5	0	8	24	Bacteria	Bacteroidetes	Bacteroidia	Bacteroidales	S24-7
0	0	0	0	0	0	0	0	0	0	0	0	0	0	0	0	Bacteria	Gemmatimonadetes	Gemm-5
0	0	0	0	0	3	0	0	0	6	5	0	2	5	9	2	Bacteria	Gemmatimonadetes	Gemm-2
0	0	0	4	12	11	7	40	41	10	10	31	20	33	27	109	Bacteria	Actinobacteria	Acidimicrobiia	Acidimicrobiales
0	0	0	0	5	6	0	0	7	0	9	17	0	2	24	16	Bacteria	Proteobacteria	Deltaproteobacteria	Myxococcales
0	0	0	0	7	0	0	9	0	7	5	11	7	0	2	4	Bacteria	GN02	GKS2-174
0	0	0	0	0	0	0	0	5	0	0	0	0	0	0	0	Bacteria	Proteobacteria	Deltaproteobacteria	Spirobacillales
0	0	0	0	0	0	0	0	0	0	0	0	0	0	3	15	Bacteria	Acidobacteria	Acidobacteria-6	iii1-15
0	0	0	0	23	22	15	20	77	57	33	36	24	62	61	34	Bacteria	Proteobacteria	Betaproteobacteria	MND1
0	0	0	0	0	0	0	0	0	0	0	0	6	0	0	0	Bacteria	Elusimicrobia	Elusimicrobia	MVP-88
0	0	0	0	0	0	0	0	13	0	0	0	0	16	12	20	Bacteria	Chloroflexi	Chloroflexi	Herpetosiphonales
0	0	0	0	0	0	0	0	0	0	0	0	8	0	0	0	Bacteria	Acidobacteria	Chloracidobacteria	RB41
0	0	0	0	6	8	0	0	7	2	0	0	8	11	10	21	Bacteria	Acidobacteria	Chloracidobacteria	11-24
0	10	7	10	15	11	5	9	39	15	23	48	15	30	33	61	Bacteria	Firmicutes	Bacilli	Bacillales	Paenibacillaceae
0	0	0	0	1	0	0	0	0	12	0	5	0	0	1	0	Bacteria	Proteobacteria	Gammaproteobacteria	HOC36
0	0	0	0	0	0	0	0	0	0	0	0	0	19	0	0	Bacteria	Nitrospirae	Nitrospira	Nitrospirales	0319-6A21
0	0	0	6	38	24	13	48	110	52	60	86	53	101	102	135	Bacteria	Acidobacteria	S035
0	0	0	0	2	5	0	2	6	3	9	0	5	18	14	26	Bacteria	Acidobacteria	S035
0	0	0	0	2	0	2	1	6	11	0	0	0	6	7	0	Bacteria	Gemmatimonadetes	Gemm-3
0	0	0	0	0	0	0	0	0	0	33	0	0	0	0	0	Bacteria	Firmicutes	Clostridia	Clostridiales	Christensenellaceae
0	0	0	0	4	6	9	0	4	4	7	10	2	11	6	10	Bacteria	Acidobacteria	Acidobacteria-6	iii1-15
0	0	0	0	7	6	0	17	0	7	0	0	7	8	10	0	Bacteria	Chloroflexi	Chloroflexi	Roseiflexales
0	0	0	0	0	0	0	0	0	0	0	0	0	17	0	0	Bacteria	Gemmatimonadetes	Gemmatimonadetes
0	0	0	0	0	0	0	0	0	0	0	0	0	87	0	0	Bacteria	Bacteroidetes	Cytophagia	Cytophagales	Cytophagaceae
0	0	0	1	0	6	3	6	7	6	7	5	5	3	8	11	Bacteria	Actinobacteria	Thermoleophilia	Solirubrobacterales
0	0	0	0	0	0	9	0	0	0	0	0	0	0	0	0	Bacteria	Gemmatimonadetes	Gemm-3
0	0	0	0	0	0	0	9	0	0	0	0	0	0	0	0	Bacteria	Acidobacteria	Sva0725	Sva0725
0	0	0	0	0	0	3	10	9	5	2	2	11	13	1	9	Bacteria	Proteobacteria	Deltaproteobacteria	FAC87
0	0	0	0	3	0	0	0	0	0	0	0	0	0	0	0	Bacteria	OD1
0	0	0	0	0	5	0	0	0	0	0	12	0	29	0	0	Bacteria	Proteobacteria	Gammaproteobacteria	Xanthomonadales	Xanthomonadaceae
0	0	0	0	0	0	0	0	0	0	0	0	0	0	0	6	Bacteria	Elusimicrobia	Elusimicrobia	Elusimicrobiales
0	0	0	0	0	0	0	0	0	0	0	0	0	0	8	0	Bacteria	Acidobacteria	Chloracidobacteria	11-24
0	0	0	0	32	9	0	45	58	51	15	23	70	83	107	84	Bacteria	Acidobacteria	Acidobacteria-5
0	0	0	0	9	7	3	15	45	18	14	5	16	21	22	16	Bacteria	Gemmatimonadetes	Gemmatimonadetes	KD8-87
0	0	0	0	0	0	0	0	4	0	0	0	0	0	0	0	Bacteria	Planctomycetes	BD7-11
0	0	0	9	15	5	3	14	7	21	14	19	19	14	31	26	Bacteria	Bacteroidetes	Cytophagia	Cytophagales	Cytophagaceae
0	0	0	0	18	12	5	0	0	0	0	0	0	27	29	0	Bacteria	Actinobacteria	Acidimicrobiia	Acidimicrobiales
0	0	0	0	24	0	0	0	0	0	0	0	0	0	0	0	Bacteria	Bacteroidetes	Cytophagia	Cytophagales	Cytophagaceae
0	0	0	0	13	0	20	0	426	21	5	0	18	165	100	4	Bacteria	Bacteroidetes	Cytophagia	Cytophagales	Cytophagaceae
0	0	0	0	0	0	2	2	13	10	0	0	5	6	4	4	Bacteria	Proteobacteria	Deltaproteobacteria	Syntrophobacterales	Syntrophobacteraceae
0	0	0	0	13	14	0	25	35	28	27	24	12	21	48	21	Bacteria	Acidobacteria	Acidobacteria-6	CCU21
0	0	0	0	0	0	0	0	0	0	0	0	0	0	24	0	Bacteria	Proteobacteria	Betaproteobacteria
0	0	0	0	0	0	0	0	0	0	0	0	0	0	23	0	Bacteria	WS3	PRR-12	Sediment-1
0	0	0	0	0	0	0	0	0	0	0	0	0	20	0	0	Bacteria	Acidobacteria	Acidobacteria-6	iii1-15
0	0	0	0	14	0	0	19	27	0	0	0	12	13	0	0	Bacteria	Chloroflexi	TK10	B07_WMSP1
0	0	0	0	8	0	0	0	0	0	0	0	0	0	0	0	Bacteria	Gemmatimonadetes	Gemm-3
0	2	2	0	0	90	17	179	0	0	185	0	44	89	665	0	Bacteria	Proteobacteria	Gammaproteobacteria	Xanthomonadales	Sinobacteraceae
0	0	0	0	21	5	17	13	29	15	6	0	13	50	28	58	Bacteria	Gemmatimonadetes	Gemm-5
0	0	0	0	2	0	0	6	0	0	3	4	0	0	8	13	Bacteria	Proteobacteria	Deltaproteobacteria	Spirobacillales
0	0	0	0	9	9	9	6	24	6	0	10	13	15	7	26	Bacteria	Chloroflexi
0	0	0	0	0	0	6	0	0	0	0	0	0	0	0	0	Bacteria	Acidobacteria	Acidobacteria-6	CCU21
0	0	0	0	0	0	0	0	0	0	0	0	0	4	0	0	Bacteria	Acidobacteria	Acidobacteria-6	iii1-15
0	0	0	0	10	13	3	20	20	5	13	11	18	16	34	24	Bacteria	Acidobacteria	Acidobacteria-6	iii1-15
0	0	0	0	0	0	0	0	0	0	0	0	0	0	8	0	Bacteria	Elusimicrobia	Elusimicrobia	MVP-88
0	0	0	0	0	0	0	0	20	0	0	0	0	0	0	0	Bacteria	Bacteroidetes	Cytophagia	Cytophagales	Cytophagaceae
0	0	0	0	0	0	0	0	0	0	0	0	0	0	6	0	Bacteria	Gemmatimonadetes	Gemm-5
0	0	0	0	0	0	0	0	0	0	0	14	0	0	0	0	Bacteria	Gemmatimonadetes	Gemmatimonadetes
0	0	0	0	0	0	0	0	13	0	0	0	0	0	0	0	Bacteria	Chloroflexi	Anaerolineae	S0208
0	0	0	0	0	0	2	0	0	0	0	0	0	0	0	0	Bacteria	Tenericutes	Mollicutes	RF39
0	0	0	0	4	0	0	1	0	2	5	9	0	0	4	10	Bacteria	Acidobacteria	Acidobacteria-6	iii1-15
0	0	0	0	0	0	0	0	0	0	0	0	0	0	7	0	Bacteria	GN02	GKS2-174
0	0	0	0	9	0	10	1	108	5	4	0	13	11	1	2	Bacteria	Gemmatimonadetes	Gemmatimonadetes	C114
0	0	0	0	4	0	8	0	11	0	0	0	1	5	1	0	Bacteria	Chloroflexi	Thermomicrobia	JG30-KF-CM45
0	0	0	0	0	4	3	9	14	6	9	10	11	23	14	13	Bacteria	Proteobacteria	Deltaproteobacteria	Syntrophobacterales	Syntrophobacteraceae
0	0	0	0	2	3	9	13	5	15	6	2	4	5	18	10	Bacteria	Gemmatimonadetes	Gemm-3
0	0	0	0	0	0	0	0	5	0	0	0	0	0	0	0	Bacteria	Actinobacteria	Rubrobacteria	Rubrobacterales	Rubrobacteraceae
0	0	0	0	10	0	0	4	0	0	0	25	0	6	8	14	Bacteria	Acidobacteria	RB25
0	0	0	1	39	49	29	68	129	51	39	58	68	69	99	99	Bacteria	Gemmatimonadetes	Gemm-1
0	0	0	0	0	0	0	0	5	0	0	0	0	0	0	0	Bacteria	Chloroflexi	Anaerolineae	SBR1031	A4b
0	0	0	0	0	0	0	0	6	0	0	0	0	0	0	0	Bacteria	Acidobacteria	Acidobacteria-6	iii1-15
0	0	0	0	0	0	0	0	0	17	0	0	0	0	0	0	Bacteria	Proteobacteria	Deltaproteobacteria	Syntrophobacterales	Syntrophobacteraceae
0	0	0	0	0	0	6	0	0	0	0	0	0	0	0	0	Bacteria	Chloroflexi	Anaerolineae	SBR1031	A4b
0	0	0	0	0	0	0	0	0	0	5	0	0	0	0	0	Bacteria	Elusimicrobia	Elusimicrobia	MVP-88
0	0	0	0	0	0	0	0	0	0	0	0	0	0	0	4	Bacteria	Proteobacteria	Deltaproteobacteria	Spirobacillales
0	0	0	0	0	1	0	0	2	1	1	0	5	6	0	15	Bacteria	Acidobacteria	Sva0725	Sva0725
0	0	0	0	119	62	57	196	206	164	114	143	241	246	323	454	Bacteria	Actinobacteria	MB-A2-108
0	0	0	0	0	0	0	1	2	1	0	0	0	4	9	2	Bacteria	Gemmatimonadetes	Gemm-5
0	0	0	0	0	0	0	14	0	0	0	0	0	0	0	0	Bacteria	Proteobacteria	Deltaproteobacteria	Myxococcales	OM27
0	0	0	0	6	4	0	17	17	15	7	18	2	21	31	24	Bacteria	Bacteroidetes	Cytophagia	Cytophagales	Cytophagaceae
0	0	0	0	0	0	0	0	30	0	0	0	0	0	0	0	Bacteria	Gemmatimonadetes
0	0	0	0	0	0	0	0	0	0	0	0	4	0	0	0	Bacteria	Proteobacteria	Deltaproteobacteria	Myxococcales
0	0	0	0	0	0	0	0	0	0	0	3	0	0	0	0	Bacteria	Actinobacteria	Thermoleophilia	Solirubrobacterales
0	0	0	0	5	0	0	3	1	2	0	55	0	0	2	36	Bacteria	Actinobacteria	MB-A2-108	0319-7L14
0	0	0	0	0	6	0	19	17	0	6	3	13	8	32	0	Bacteria	Actinobacteria	Rubrobacteria	Rubrobacterales	Rubrobacteraceae
0	0	0	0	6	4	0	13	0	21	12	21	0	4	39	25	Bacteria	Proteobacteria	Gammaproteobacteria	Legionellales	Coxiellaceae
0	0	0	0	0	4	0	6	14	3	3	7	5	3	6	7	Bacteria	Actinobacteria	Thermoleophilia	Solirubrobacterales
0	0	0	0	0	0	0	0	24	0	0	0	9	0	0	0	Bacteria	Chloroflexi	Thermomicrobia	JG30-KF-CM45
0	0	0	0	0	0	0	0	0	0	0	1	0	0	7	17	Bacteria	Acidobacteria	Acidobacteria-6	iii1-15
0	0	0	0	6	0	0	3	0	9	0	0	0	4	7	3	Bacteria	Chloroflexi	Anaerolineae	SBR1031	A4b
0	0	0	0	0	0	0	0	0	0	0	0	0	3	1	4	Bacteria	Proteobacteria	TA18	CV90
0	0	0	0	0	0	0	0	0	0	0	0	5	0	0	0	Bacteria	Proteobacteria	Deltaproteobacteria	Syntrophobacterales	Syntrophobacteraceae
0	0	0	0	0	0	0	0	25	0	0	0	0	0	0	0	Bacteria	Proteobacteria	Betaproteobacteria
0	0	0	0	0	0	0	0	0	0	0	0	0	0	0	6	Bacteria	Bacteroidetes	Bacteroidia	Bacteroidales
0	0	0	0	0	0	0	0	0	0	0	0	0	0	0	9	Bacteria	Acidobacteria	Acidobacteria-6	iii1-15
0	0	0	0	41	63	25	51	46	53	49	32	29	54	108	77	Bacteria	Acidobacteria	Acidobacteria-6	iii1-15
0	0	0	0	1	2	0	12	0	12	14	19	4	6	14	40	Bacteria	Acidobacteria	Acidobacteria-6	CCU21
0	0	0	0	0	0	0	14	0	0	0	2	0	14	5	28	Bacteria	Proteobacteria	TA18	PHOS-HD29
0	0	0	0	0	0	0	14	0	0	0	0	0	0	0	0	Bacteria	Planctomycetes	Planctomycetia	Gemmatales	Gemmataceae
0	0	0	0	0	0	0	0	0	0	0	12	0	0	0	0	Bacteria	WS3	PRR-12	Sediment-1	PRR-10
0	0	0	0	28	0	5	11	16	28	25	1	3	25	51	68	Bacteria	Acidobacteria	DA052	Ellin6513
0	0	4	14	130	177	100	361	386	158	64	188	256	277	298	541	Bacteria	Proteobacteria	Alphaproteobacteria	Rhodospirillales
0	0	0	0	0	0	2	5	14	1	0	1	3	5	6	5	Bacteria	Acidobacteria	AT-s54
0	0	0	0	0	0	0	0	0	0	0	0	0	0	14	0	Bacteria	Proteobacteria	Deltaproteobacteria	Myxococcales
0	0	0	0	0	0	0	0	0	0	5	0	0	0	0	0	Bacteria	Planctomycetes	BD7-11
0	0	0	0	6	14	9	0	12	21	0	0	0	0	39	28	Bacteria	Gemmatimonadetes	Gemm-5
0	0	0	0	0	0	0	0	7	0	0	0	0	0	0	0	Bacteria	Proteobacteria	Deltaproteobacteria	Bdellovibrionales	Bdellovibrionaceae
0	0	0	0	24	17	4	38	92	78	17	11	77	126	105	96	Bacteria	Acidobacteria	Chloracidobacteria	11-24
0	0	0	0	0	37	0	19	0	0	38	0	0	0	0	0	Bacteria	Gemmatimonadetes	Gemm-5
0	4	0	0	22	24	19	16	38	10	14	86	13	32	19	116	Bacteria	Acidobacteria	Acidobacteria-6	iii1-15
0	0	0	0	0	0	0	0	0	0	0	30	0	0	0	0	Bacteria	Acidobacteria	BPC102	MVS-40
0	0	0	0	0	0	0	0	0	0	0	0	0	8	0	0	Bacteria	Acidobacteria	Chloracidobacteria	DS-100
0	0	0	0	13	0	0	17	53	16	14	18	12	34	17	5	Bacteria	Acidobacteria	Acidobacteria-6	iii1-15
0	0	0	0	5	1	0	2	9	15	7	4	5	1	15	30	Bacteria	Bacteroidetes	Cytophagia	Cytophagales	Cytophagaceae
0	0	0	0	3	9	0	2	16	0	4	12	9	6	10	10	Bacteria	Proteobacteria	Deltaproteobacteria	Myxococcales	Haliangiaceae
0	0	0	0	1	0	33	0	159	7	0	0	20	6	1	1	Bacteria	Gemmatimonadetes	Gemmatimonadetes
0	0	0	0	5	24	0	10	7	18	8	12	6	12	17	22	Bacteria	Acidobacteria	Acidobacteria-6	iii1-15
0	0	0	0	5	0	0	6	4	7	5	2	5	9	6	17	Bacteria	Gemmatimonadetes	Gemm-5
0	0	0	0	0	0	0	0	0	0	0	0	0	0	0	17	Bacteria	Acidobacteria	Acidobacteria-6	CCU21
0	0	0	0	7	10	5	11	51	13	7	11	20	10	12	9	Bacteria	Gemmatimonadetes	Gemm-5
0	0	0	0	23	100	21	40	52	51	40	35	69	86	126	126	Bacteria	Acidobacteria	Acidobacteria-6	iii1-15
0	0	0	3	0	0	0	0	0	0	0	0	0	0	0	0	Bacteria	Firmicutes	Clostridia	Clostridiales	Symbiobacteriaceae
0	0	0	0	5	0	0	0	10	0	0	5	0	4	0	0	Bacteria	Acidobacteria	Acidobacteria-6	iii1-15
0	0	0	0	0	0	6	0	5	0	1	0	0	3	8	0	Bacteria	Acidobacteria	Sva0725	Sva0725
0	0	0	0	0	0	0	0	0	0	0	0	0	0	2	0	Bacteria	Proteobacteria	Deltaproteobacteria	Bdellovibrionales	Bacteriovoracaceae
0	0	0	0	0	0	0	0	0	0	0	96	0	0	0	0	Bacteria	Chloroflexi	S085
0	0	0	0	38	29	24	51	64	38	50	45	63	55	95	72	Bacteria	Gemmatimonadetes	Gemmatimonadetes	C114
0	0	0	0	6	9	0	0	2	3	5	2	8	3	16	4	Bacteria	Gemmatimonadetes	Gemm-3
0	0	0	0	30	9	32	30	224	68	44	19	39	128	48	31	Bacteria	Proteobacteria	Betaproteobacteria
0	0	0	0	0	0	0	0	0	0	0	0	0	0	22	0	Bacteria	Acidobacteria	Acidobacteria-6	CCU21
0	0	0	0	0	0	0	0	0	0	0	0	0	0	0	10	Bacteria	Proteobacteria	Deltaproteobacteria	MIZ46
0	0	0	0	0	0	0	0	0	6	0	0	0	0	0	0	Bacteria	Acidobacteria	Chloracidobacteria	DS-100
0	0	0	0	0	0	0	0	0	0	0	0	6	0	0	0	Bacteria	Bacteroidetes	Flavobacteriia	Flavobacteriales	Cryomorphaceae
0	0	1	0	19	25	19	27	90	82	42	48	109	160	109	47	Bacteria	Gemmatimonadetes	Gemm-5
0	0	0	1	2	0	0	0	0	0	1	12	0	0	6	40	Bacteria	Acidobacteria	Acidobacteria-6	iii1-15
0	0	0	0	0	0	0	0	29	0	0	0	0	0	0	0	Bacteria	Proteobacteria	Deltaproteobacteria	FAC87
0	0	0	0	12	8	8	16	45	5	13	15	5	39	17	41	Bacteria	Chloroflexi	Anaerolineae	CFB-26
0	0	0	0	0	0	0	0	5	0	0	7	7	0	21	12	Bacteria	Acidobacteria	S035
0	0	0	0	10	4	10	11	8	10	15	14	7	15	12	30	Bacteria	Gemmatimonadetes	Gemmatimonadetes	C114
0	0	0	0	0	0	0	0	0	5	0	0	0	0	0	0	Bacteria	Acidobacteria	Acidobacteria-6	iii1-15
0	0	0	0	36	0	11	0	0	19	10	50	49	0	56	50	Bacteria	Chloroflexi	Anaerolineae	S0208
0	0	0	0	0	0	0	0	0	0	0	0	0	0	0	7	Bacteria	Bacteroidetes	Rhodothermi	Rhodothermales	Rhodothermaceae
0	0	0	0	0	0	0	0	0	0	0	0	0	0	3	0	Bacteria	Bacteroidetes	Cytophagia	Cytophagales	Cytophagaceae
0	0	0	1	0	12	0	20	18	5	0	12	14	7	13	28	Bacteria	Actinobacteria	Acidimicrobiia	Acidimicrobiales	EB1017
0	0	0	0	0	0	0	0	0	0	0	0	18	0	0	0	Bacteria	Proteobacteria	Betaproteobacteria
0	0	0	0	43	19	19	59	85	76	42	22	58	141	120	180	Bacteria	Acidobacteria	Acidobacteria-5
0	0	0	0	0	0	0	0	0	0	0	0	0	0	0	52	Bacteria	Acidobacteria	Chloracidobacteria	RB41
0	0	0	0	0	0	0	1	7	0	3	2	0	19	1	0	Bacteria	Bacteroidetes	Saprospirae	Saprospirales	Chitinophagaceae
0	0	0	0	0	0	0	10	0	0	0	0	0	0	0	0	Bacteria	Acidobacteria	Chloracidobacteria
0	0	6	7	36	51	10	49	57	38	56	37	17	60	129	188	Bacteria	Proteobacteria	Gammaproteobacteria	Xanthomonadales	Xanthomonadaceae
0	0	0	0	2	0	8	2	0	7	0	1	13	16	8	2	Bacteria	Chloroflexi	SAR202
0	0	0	5	17	0	0	10	0	10	24	7	0	0	37	14	Bacteria	Bacteroidetes	Sphingobacteriia	Sphingobacteriales
0	0	1	0	4	0	2	9	11	11	10	12	5	26	13	41	Bacteria	Proteobacteria	Deltaproteobacteria	Syntrophobacterales	Syntrophobacteraceae
0	0	0	0	0	0	0	0	0	3	0	0	12	0	4	46	Bacteria	Proteobacteria	Deltaproteobacteria	Entotheonellales	Entotheonellaceae
0	0	0	0	0	0	0	0	0	0	0	0	0	26	0	0	Bacteria	Gemmatimonadetes	Gemm-3
0	0	0	0	19	23	28	58	78	26	19	30	69	89	62	95	Bacteria	Gemmatimonadetes	Gemmatimonadetes	C114
0	0	0	0	0	0	0	0	31	0	0	0	0	0	0	0	Bacteria	Bacteroidetes	Saprospirae	Saprospirales	Saprospiraceae
0	0	0	0	38	36	32	36	108	63	47	32	100	116	60	66	Bacteria	Acidobacteria	Chloracidobacteria	RB41	Ellin6075
0	0	0	0	0	0	0	0	5	0	0	0	0	0	0	0	Bacteria	Verrucomicrobia	Verrucomicrobiae	Verrucomicrobiales	Verrucomicrobiaceae
0	0	0	0	0	0	11	0	7	0	0	0	0	0	0	0	Bacteria	Synergistetes	Synergistia	Synergistales	Synergistaceae
0	0	0	0	0	3	0	2	13	13	4	7	19	9	16	14	Bacteria	Gemmatimonadetes	Gemm-3
0	0	0	10	43	21	12	47	53	20	9	20	28	125	68	37	Bacteria	Chloroflexi	Anaerolineae	SBR1031	A4b
0	0	0	0	5	0	0	0	11	0	4	0	4	8	0	3	Bacteria	Gemmatimonadetes	Gemm-3
0	0	0	0	12	4	4	32	23	39	19	23	62	48	67	55	Bacteria	Chloroflexi	Anaerolineae	CFB-26
0	0	0	0	4	2	0	4	9	8	5	2	4	5	6	13	Bacteria	Chloroflexi	Chloroflexi	Roseiflexales	Kouleothrixaceae
0	0	0	1	0	13	0	51	90	0	0	0	0	80	0	0	Bacteria	Chloroflexi	Anaerolineae	S0208
0	0	0	0	12	2	0	16	21	8	0	0	15	16	16	24	Bacteria	Actinobacteria	Acidimicrobiia	Acidimicrobiales	EB1017
0	0	0	5	0	17	0	0	15	0	19	15	18	7	36	39	Bacteria	Acidobacteria	Acidobacteria-6	iii1-15
0	0	0	0	17	21	6	31	19	17	24	56	19	29	36	107	Bacteria	Acidobacteria	Acidobacteria-6	iii1-15
0	0	0	0	0	0	0	0	0	0	0	0	0	0	15	0	Bacteria	Chloroflexi	SAR202
0	0	0	0	7	41	11	5	10	8	17	7	0	7	25	4	Bacteria	Gemmatimonadetes	Gemmatimonadetes	KD8-87
0	0	0	8	1	0	3	0	6	69	42	46	6	5	10	298	Bacteria	Gemmatimonadetes	Gemm-1
0	0	0	0	10	6	5	5	0	14	0	17	0	16	19	29	Bacteria	Proteobacteria	Deltaproteobacteria	Myxococcales	OM27
0	0	0	0	0	0	0	0	0	0	0	0	0	0	0	10	Bacteria	Acidobacteria	Acidobacteria-6	iii1-15
0	0	0	0	0	0	20	0	0	0	0	0	0	0	0	0	Bacteria	Bacteroidetes	Bacteroidia	Bacteroidales
0	0	0	0	0	0	0	0	11	0	0	0	0	0	0	0	Bacteria	OD1	SM2F11
0	0	0	0	0	0	0	0	0	0	0	0	0	0	10	0	Bacteria	Elusimicrobia	Elusimicrobia	IIb
0	0	0	0	10	30	0	28	29	31	13	21	14	49	33	51	Bacteria	Actinobacteria	Thermoleophilia	Solirubrobacterales
0	0	0	0	0	0	0	0	19	0	0	0	0	0	0	0	Bacteria	Acidobacteria	Acidobacteria-6	iii1-15
0	0	0	0	10	14	0	11	19	5	0	0	5	16	0	7	Bacteria	Bacteroidetes	Bacteroidia	Bacteroidales	S24-7
0	0	0	2	35	33	17	28	58	58	38	35	33	47	87	3002	Bacteria	Acidobacteria	Acidobacteria-6	iii1-15
0	0	0	0	0	0	0	0	75	0	0	0	0	0	0	0	Bacteria	Acidobacteria	Acidobacteria-6	iii1-15	mb2424
0	0	0	0	1	0	0	0	4	7	1	0	0	4	9	1	Bacteria	Acidobacteria	Acidobacteria-6	iii1-15	mb2424
0	0	0	0	10	2	1	30	9	8	10	24	4	15	22	38	Bacteria	Nitrospirae	Nitrospira	Nitrospirales	0319-6A21
0	0	0	0	21	0	16	24	91	28	22	6	57	78	57	12	Bacteria	Proteobacteria	Betaproteobacteria
0	0	0	0	0	0	0	0	0	0	0	0	0	48	0	0	Bacteria	Proteobacteria	Deltaproteobacteria	MIZ46
0	0	0	0	0	0	0	0	26	0	0	0	0	0	0	0	Bacteria	Acidobacteria	Sva0725	Sva0725
0	0	0	0	0	0	0	0	0	0	0	0	23	0	0	0	Bacteria	Proteobacteria	Deltaproteobacteria	MIZ46
0	0	0	0	0	0	0	42	0	0	0	0	0	0	0	0	Bacteria	Proteobacteria	Betaproteobacteria	MND1
0	0	0	0	0	0	0	0	0	0	0	0	0	0	0	4	Bacteria	BRC1	PRR-11
0	0	0	0	0	0	0	0	0	0	0	0	0	0	20	0	Bacteria	Gemmatimonadetes	Gemmatimonadetes
0	0	0	0	0	16	0	0	12	5	9	0	0	0	0	0	Bacteria	Bacteroidetes	Bacteroidia	Bacteroidales	S24-7
0	0	0	5	11	0	0	4	4	9	0	0	12	18	18	21	Bacteria	Acidobacteria	iii1-8	DS-18
0	0	0	0	8	5	0	6	5	2	0	1	15	21	18	15	Bacteria	Chloroflexi	Anaerolineae	SBR1031	A4b
0	0	0	0	25	8	6	0	36	21	17	20	22	49	0	115	Bacteria	Acidobacteria	Acidobacteria-5
0	0	0	0	0	0	0	15	0	0	0	0	0	0	0	0	Bacteria	Chloroflexi	Thermomicrobia	JG30-KF-CM45
0	0	0	0	0	0	0	0	0	0	0	0	0	0	10	0	Bacteria	Elusimicrobia	Elusimicrobia	IIb
0	0	0	0	0	0	0	0	0	0	0	0	0	0	0	60	Bacteria	GN02	GKS2-174
0	0	0	0	0	0	0	0	13	0	0	0	0	0	0	0	Bacteria	Bacteroidetes	Cytophagia	Cytophagales	Cytophagaceae
0	0	0	0	0	0	0	0	0	0	0	0	0	0	0	0	Bacteria	Chloroflexi	Ktedonobacteria	Ktedonobacterales	Ktedonobacteraceae
0	0	0	0	8	9	1	9	5	9	5	3	4	10	7	7	Bacteria	Actinobacteria	Rubrobacteria	Rubrobacterales	Rubrobacteraceae
0	0	0	0	0	0	0	0	0	0	0	5	0	0	0	0	Bacteria	GN02	GKS2-174
0	0	0	0	0	0	0	0	0	0	0	0	0	0	0	15	Bacteria	Fibrobacteres	Fibrobacteria	258ds10
0	0	0	0	4	7	0	0	0	0	6	13	3	10	9	0	Bacteria	Proteobacteria	Deltaproteobacteria	Myxococcales
0	0	0	0	0	2	0	1	0	3	4	3	0	0	0	0	Bacteria	Fibrobacteres	Fibrobacteria	258ds10
0	0	0	11	68	109	33	107	238	105	97	98	185	383	243	419	Bacteria	Gemmatimonadetes	Gemm-5
0	0	0	0	7	15	4	10	7	29	4	11	9	11	16	20	Bacteria	Acidobacteria	Acidobacteria-6	CCU21
0	0	0	0	0	0	0	16	0	0	0	0	0	0	0	0	Bacteria	Nitrospirae	Nitrospira	Nitrospirales	0319-6A21
0	0	0	0	0	5	2	0	34	6	0	5	11	26	13	14	Bacteria	Chlorobi
0	0	0	0	9	9	6	3	22	11	13	8	16	37	40	16	Bacteria	Gemmatimonadetes	Gemm-5
0	0	0	0	0	0	0	0	0	0	12	0	0	0	0	0	Bacteria	Actinobacteria	Thermoleophilia	Solirubrobacterales
0	0	0	0	0	0	0	9	0	0	0	0	0	0	0	0	Bacteria	Proteobacteria	Deltaproteobacteria	Syntrophobacterales	Syntrophobacteraceae
0	0	0	0	13	40	5	12	58	29	14	21	47	57	69	59	Bacteria	Gemmatimonadetes	Gemm-5
0	0	0	0	9	0	0	0	0	0	0	0	0	0	0	0	Bacteria	Proteobacteria	Deltaproteobacteria	MIZ46
0	0	0	0	12	3	2	4	34	0	0	4	1	16	0	0	Bacteria	Proteobacteria	Gammaproteobacteria	Alteromonadales	211ds20
0	0	1	0	9	6	2	7	17	1	0	0	13	3	24	2	Bacteria	Chloroflexi	Anaerolineae	SBR1031	A4b
0	4	3	0	28	25	17	54	54	43	23	57	69	87	40	401	Bacteria	Chloroflexi	Anaerolineae	S0208
0	0	3	0	8	10	10	6	31	7	8	11	16	48	21	23	Bacteria	Actinobacteria	Actinobacteria	Actinomycetales	Intrasporangiaceae
0	0	0	0	0	0	0	0	0	0	0	0	0	0	0	37	Bacteria	Acidobacteria	iii1-8	DS-18
0	0	0	0	3	14	0	0	19	8	5	1	4	10	4	8	Bacteria	Gemmatimonadetes	Gemm-3
0	0	0	0	0	0	0	0	0	0	0	0	0	25	0	0	Bacteria	Bacteroidetes	Cytophagia	Cytophagales	Cytophagaceae
0	0	0	0	32	11	1	30	163	63	49	15	24	103	158	81	Bacteria	Bacteroidetes	Cytophagia	Cytophagales	Cytophagaceae
0	0	0	4	2	0	4	8	2	13	3	7	8	9	15	19	Bacteria	Bacteroidetes	Rhodothermi	Rhodothermales	Rhodothermaceae
0	0	0	0	6	0	0	6	0	4	0	10	0	6	4	14	Bacteria	Proteobacteria	Betaproteobacteria	Ellin6067
0	0	0	0	3	0	0	12	0	5	0	1	0	14	10	14	Bacteria	Chloroflexi	Anaerolineae	SBR1031	SJA-101
0	0	0	0	0	0	0	0	0	0	0	7	0	0	0	0	Bacteria	Acidobacteria	Chloracidobacteria
0	0	0	0	0	0	0	0	8	0	0	0	0	0	0	0	Bacteria	Chloroflexi	TK17
0	0	0	0	5	3	0	1	3	9	0	2	0	0	0	0	Bacteria	Bacteroidetes	Bacteroidia	Bacteroidales	Porphyromonadaceae
0	0	0	0	0	0	0	0	0	0	0	5	0	0	0	0	Bacteria	Proteobacteria	Deltaproteobacteria	Entotheonellales	Entotheonellaceae
0	0	0	0	0	0	0	0	0	0	0	0	0	2	0	0	Bacteria	OD1
0	0	0	0	0	2	0	0	0	0	0	13	21	0	0	0	Bacteria	Bacteroidetes	Bacteroidia	Bacteroidales	BS11
0	0	0	0	4	0	0	0	0	0	0	0	0	0	0	0	Bacteria	Proteobacteria	Deltaproteobacteria	Syntrophobacterales	Syntrophobacteraceae
0	0	0	0	19	12	18	24	38	22	26	15	24	65	48	51	Bacteria	Gemmatimonadetes	Gemmatimonadetes	C114
0	0	0	0	7	4	10	13	39	7	22	10	19	41	15	7	Bacteria	Acidobacteria	Chloracidobacteria	11-24
0	0	0	0	2	0	3	0	5	2	11	8	8	19	15	2	Bacteria	Acidobacteria	iii1-8	DS-18
0	0	0	0	1	0	2	0	0	0	0	0	7	0	0	0	Bacteria	Chlorobi	OPB56
0	0	0	0	9	4	7	0	45	6	15	5	3	21	31	20	Bacteria	Acidobacteria	Acidobacteria-6	iii1-15	mb2424
0	0	0	0	0	0	8	0	0	15	0	0	14	7	6	0	Bacteria	Proteobacteria	Deltaproteobacteria	Myxococcales
0	0	1	2	30	10	2	0	20	33	25	19	9	31	79	166	Bacteria	Gemmatimonadetes	Gemm-1
0	0	0	0	0	0	0	0	0	0	0	0	0	0	0	0	Bacteria	Planctomycetes	Planctomycetia	Gemmatales	Gemmataceae
0	0	0	0	1	5	1	4	7	8	4	7	0	8	16	23	Bacteria	Acidobacteria	Acidobacteria-6	iii1-15
0	0	0	0	0	0	0	4	0	0	0	2	0	2	5	14	Bacteria	FCPU426
0	0	0	0	9	0	10	4	26	7	8	0	27	26	9	7	Bacteria	Acidobacteria	iii1-8	DS-18
0	0	0	0	0	0	0	0	0	0	0	0	0	9	0	0	Bacteria	Nitrospirae	Nitrospira	Nitrospirales	0319-6A21
0	0	0	0	0	7	38	0	36	2	1	0	0	346	2	0	Bacteria	Chloroflexi	Anaerolineae	SBR1031	SJA-101
0	0	0	0	5	16	3	16	5	13	9	14	19	14	72	4	Bacteria	Gemmatimonadetes	Gemm-3
0	0	0	0	12	8	4	0	21	22	9	9	18	27	28	18	Bacteria	Proteobacteria	Betaproteobacteria
0	0	0	0	0	0	0	0	0	0	0	8	0	0	0	0	Bacteria	Actinobacteria	Rubrobacteria	Rubrobacterales	Rubrobacteraceae
0	0	0	0	7	0	0	35	9	13	19	34	8	31	27	50	Bacteria	Proteobacteria	Deltaproteobacteria	Myxococcales
0	0	0	0	0	0	0	0	0	0	0	0	0	0	0	8	Bacteria	OP3	koll11
0	0	0	0	0	0	0	0	16	0	0	0	0	0	0	0	Bacteria	Fibrobacteres	Fibrobacteria	258ds10
0	0	0	0	0	0	0	0	0	0	11	0	0	0	0	0	Bacteria	Acidobacteria	Chloracidobacteria	DS-100
0	0	0	0	5	5	10	19	10	5	9	89	6	15	15	98	Bacteria	Actinobacteria	Thermoleophilia	Solirubrobacterales
0	0	0	0	0	0	0	0	0	0	0	0	0	0	0	3	Bacteria	Planctomycetes	028H05-P-BN-P5
0	0	0	0	6	0	0	0	0	0	0	0	0	0	0	0	Bacteria	Bacteroidetes	Bacteroidia	Bacteroidales
0	0	0	0	0	0	0	0	238	0	0	0	0	0	0	0	Bacteria	Bacteroidetes	Cytophagia	Cytophagales	Cytophagaceae
0	0	0	0	21	6	18	21	48	29	17	44	20	59	56	53	Bacteria	Proteobacteria	Betaproteobacteria
0	0	0	0	5	0	0	0	0	7	5	7	0	3	52	10	Bacteria	Bacteroidetes	Sphingobacteriia	Sphingobacteriales
0	0	0	0	0	0	0	0	0	0	0	0	0	0	0	2	Bacteria	Proteobacteria	Deltaproteobacteria	Spirobacillales
0	0	0	0	0	0	0	0	3	0	0	0	0	0	0	0	Bacteria	Proteobacteria	Deltaproteobacteria	Spirobacillales
0	0	0	0	11	0	0	19	3	7	0	4	9	0	0	23	Bacteria	Actinobacteria	Acidimicrobiia	Acidimicrobiales
0	0	0	0	6	0	0	4	0	0	0	0	0	0	0	40	Bacteria	Nitrospirae	Nitrospira	Nitrospirales	0319-6A21
0	0	0	0	20	12	0	0	40	30	12	12	39	47	10	98	Bacteria	Actinobacteria	MB-A2-108	0319-7L14
0	0	0	0	1	21	2	0	13	7	4	2	8	5	12	13	Bacteria	Acidobacteria	Acidobacteria-6	iii1-15
0	0	0	0	0	6	11	26	80	11	5	10	33	42	8	10	Bacteria	Bacteroidetes	Rhodothermi	Rhodothermales	Rhodothermaceae
0	0	0	0	24	5	4	6	9	32	0	27	12	11	39	46	Bacteria	Nitrospirae	Nitrospira	Nitrospirales	0319-6A21
0	0	0	0	0	0	0	3	0	0	0	0	0	0	0	0	Bacteria	Actinobacteria	Rubrobacteria	Rubrobacterales	Rubrobacteraceae
0	0	0	0	6	4	0	4	4	10	6	0	8	0	3	14	Bacteria	Actinobacteria	Rubrobacteria	Rubrobacterales	Rubrobacteraceae
0	0	5	0	0	0	0	0	0	0	0	0	0	0	0	0	Bacteria	Actinobacteria	Acidimicrobiia	Acidimicrobiales	C111
0	0	0	0	0	0	0	0	0	0	0	0	0	0	0	55	Bacteria	Chloroflexi	Anaerolineae	S0208
0	0	0	0	0	0	0	0	0	0	0	0	0	14	0	0	Bacteria	Acidobacteria	Acidobacteria-6	iii1-15
0	0	0	0	0	0	0	10	0	0	0	0	0	0	0	0	Bacteria	Proteobacteria	Deltaproteobacteria	Syntrophobacterales	Syntrophobacteraceae
0	0	0	0	0	0	0	0	0	0	0	0	0	0	0	18	Bacteria	Chloroflexi	Anaerolineae	Caldilineales	Caldilineaceae
0	0	0	0	7	13	9	27	31	14	2	16	31	26	36	94	Bacteria	Chloroflexi	TK10	AKYG885	5B-12
0	0	0	0	5	8	4	1	21	6	8	7	9	23	33	4	Bacteria	Gemmatimonadetes	Gemm-5
0	0	0	0	0	0	0	0	10	0	0	0	0	8	6	9	Bacteria	TM7	MJK10
0	0	0	0	0	0	0	0	0	0	0	0	0	0	34	0	Bacteria	Gemmatimonadetes	Gemm-3
0	0	0	0	6	0	0	0	0	0	0	0	0	0	0	0	Bacteria	Acidobacteria	Sva0725	Sva0725
0	0	0	0	0	0	0	0	0	0	0	0	0	12	0	0	Bacteria	Proteobacteria	Deltaproteobacteria	Myxococcales	Haliangiaceae
0	0	5	0	0	2	5	0	0	1	1	0	0	8	0	0	Bacteria	Bacteroidetes	Cytophagia	Cytophagales	Cytophagaceae
0	0	0	0	0	0	0	0	0	0	0	0	0	0	8	0	Bacteria	Proteobacteria	Deltaproteobacteria	Entotheonellales	Entotheonellaceae
0	0	0	3	0	8	3	6	7	5	6	17	5	7	8	26	Bacteria	Proteobacteria	Deltaproteobacteria	Syntrophobacterales	Syntrophobacteraceae
0	0	0	0	6	5	10	7	26	15	5	20	19	35	26	31	Bacteria	Nitrospirae	Nitrospira	Nitrospirales	0319-6A21
0	0	0	0	0	0	0	0	0	0	0	5	0	0	0	0	Bacteria	Gemmatimonadetes	Gemmatimonadetes	Ellin5290
0	0	0	0	0	0	0	12	0	3	5	126	0	1	9	20	Bacteria	GN04
0	0	2	3	38	41	25	37	148	94	59	55	73	93	145	113	Bacteria	Gemmatimonadetes	Gemm-5
0	0	0	0	0	0	0	11	0	0	0	0	0	0	0	0	Bacteria	Bacteroidetes	Sphingobacteriia	Sphingobacteriales
0	0	0	8	29	38	17	43	119	43	38	45	74	81	45	75	Bacteria	Chloroflexi	Anaerolineae	SBR1031	A4b
0	0	0	2	27	131	5	63	49	38	35	24	36	50	65	54	Bacteria	Bacteroidetes	Bacteroidia	Bacteroidales	S24-7
0	0	0	0	0	0	0	0	0	0	0	0	0	0	0	7	Bacteria	Chloroflexi	TK10	AKYG885
0	0	0	0	0	9	2	6	6	0	4	3	0	11	5	0	Bacteria	Chlorobi	OPB56
0	0	0	0	7	9	0	17	26	0	0	0	28	0	31	0	Bacteria	Chloroflexi	SAR202
0	0	0	0	0	0	0	0	16	0	0	0	0	0	0	0	Bacteria	Actinobacteria	MB-A2-108
0	0	0	0	11	5	4	8	20	19	9	12	5	17	10	18	Bacteria	Actinobacteria	Rubrobacteria	Rubrobacterales	Rubrobacteraceae
0	0	0	0	14	11	0	38	15	10	12	10	14	23	44	97	Bacteria	GAL15
0	0	0	0	0	0	0	0	68	0	0	0	0	0	0	0	Bacteria	Acidobacteria	S035
0	0	0	0	5	0	0	5	1	0	0	0	0	0	7	0	Bacteria	Acidobacteria	Acidobacteria-6	iii1-15
0	0	0	0	0	0	0	0	0	0	0	0	0	0	0	10	Bacteria	Proteobacteria	Deltaproteobacteria	MIZ46
0	0	1	3	9	9	6	12	22	18	7	12	12	20	20	18	Bacteria	Chloroflexi	Ellin6529
0	0	0	0	37	21	6	39	50	23	19	108	39	58	44	170	Bacteria	Chloroflexi	S085
0	0	0	0	0	0	0	0	40	0	0	0	0	0	0	0	Bacteria	Acidobacteria	Acidobacteria-6	iii1-15
0	0	0	0	6	12	0	9	11	9	12	0	17	16	0	0	Bacteria	Proteobacteria	Deltaproteobacteria	FAC87
0	0	0	0	0	0	0	0	9	0	0	0	0	0	0	0	Bacteria	TM7	MJK10
0	0	0	0	0	0	0	0	0	0	0	0	0	0	0	10	Bacteria	Bacteroidetes	Bacteroidia	Bacteroidales
0	0	0	0	8	12	3	3	14	9	8	4	10	24	29	11	Bacteria	Acidobacteria	iii1-8	DS-18
0	0	0	0	10	3	4	18	15	15	8	11	13	19	27	18	Bacteria	Acidobacteria	Sva0725	Sva0725
0	0	0	3	6	1	1	6	4	10	6	37	1	10	17	149	Bacteria	Nitrospirae	Nitrospira	Nitrospirales	0319-6A21
0	0	0	0	0	0	0	0	0	0	0	0	0	0	0	0	Bacteria	Proteobacteria	Betaproteobacteria	Ellin6067
0	0	0	0	0	0	0	0	0	0	0	0	0	0	0	26	Bacteria	Nitrospirae	Nitrospira	Nitrospirales	0319-6A21
0	0	0	0	0	0	0	0	0	0	0	5	0	0	0	0	Bacteria	Proteobacteria	Deltaproteobacteria	Myxococcales
0	0	0	0	0	0	2	0	0	0	0	0	0	0	0	0	Bacteria	Proteobacteria	Deltaproteobacteria	Spirobacillales
0	0	0	0	6	3	0	0	0	7	5	7	0	0	12	3	Bacteria	Bacteroidetes	Sphingobacteriia	Sphingobacteriales
0	0	0	0	0	8	0	9	31	12	5	26	0	10	24	15	Bacteria	Proteobacteria
0	0	0	0	7	12	0	0	4	9	3	11	7	11	9	14	Bacteria	Proteobacteria	Deltaproteobacteria	Myxococcales
0	0	0	0	2	7	7	8	22	10	9	6	9	11	19	17	Bacteria	Gemmatimonadetes	Gemm-5
0	0	0	0	8	0	0	18	16	8	10	44	10	10	25	82	Bacteria	Proteobacteria	Deltaproteobacteria	NB1-j	MND4
0	0	0	0	9	7	0	26	1	7	7	73	4	9	22	89	Bacteria	Actinobacteria	MB-A2-108
0	0	0	0	5	0	2	8	6	0	7	4	12	8	12	12	Bacteria	Actinobacteria	MB-A2-108
0	0	0	0	0	0	0	0	0	0	0	0	0	0	0	0	Bacteria	GN02	3BR-5F
0	0	0	0	0	0	0	6	0	0	0	0	0	0	0	0	Bacteria	Elusimicrobia	Elusimicrobia	IIb
0	0	0	3	6	12	13	21	68	14	4	10	25	58	22	19	Bacteria	Acidobacteria	Chloracidobacteria	RB41	Ellin6075
0	0	0	0	0	0	0	0	0	0	0	17	0	0	0	0	Bacteria	Gemmatimonadetes	Gemm-3
0	0	0	0	7	0	0	0	0	10	0	3	3	6	4	3	Bacteria	TM7	TM7-1
0	0	0	0	0	0	0	0	0	0	0	0	0	0	0	20	Bacteria	Chloroflexi	S085
0	0	0	0	10	0	0	0	3	4	7	0	9	4	11	5	Bacteria	Gemmatimonadetes	Gemm-3
0	0	0	0	5	6	3	5	4	3	6	7	2	22	22	4	Bacteria	Bacteroidetes	Cytophagia	Cytophagales	Cytophagaceae
0	0	0	0	0	0	0	0	7	0	0	0	0	0	0	0	Bacteria	Gemmatimonadetes	Gemm-3
0	0	0	0	0	0	0	0	0	0	0	0	0	12	0	0	Bacteria	Bacteroidetes	Cytophagia	Cytophagales	Cytophagaceae
0	0	0	0	0	0	0	0	0	0	0	0	0	9	0	0	Bacteria	Bacteroidetes	Flavobacteriia	Flavobacteriales	Cryomorphaceae
0	0	0	0	0	0	0	0	0	0	0	0	0	0	15	0	Bacteria	Chloroflexi	Anaerolineae	SBR1031	A4b
0	0	0	0	5	0	37	5	68	22	0	0	6	16	0	17	Bacteria	Proteobacteria	Deltaproteobacteria	Myxococcales	Haliangiaceae
0	0	0	0	0	0	0	0	81	0	0	54	0	49	0	26	Bacteria	Proteobacteria	Deltaproteobacteria	Myxococcales	OM27
0	0	0	16	1	3	16	6	20	3	7	0	13	32	22	15	Bacteria	Acidobacteria	Chloracidobacteria	RB41
0	0	0	0	0	0	34	0	0	0	0	0	0	0	0	0	Bacteria	Gemmatimonadetes	Gemm-1
0	0	0	0	5	10	0	3	19	5	13	4	8	11	6	9	Bacteria	Nitrospirae	Nitrospira	Nitrospirales	0319-6A21
0	0	0	0	0	0	0	0	12	0	0	0	0	0	0	0	Bacteria	Bacteroidetes	Rhodothermi	Rhodothermales	Rhodothermaceae
0	0	0	0	2	2	3	4	8	6	4	0	13	34	6	8	Bacteria	Gemmatimonadetes	Gemm-5
0	0	0	0	0	0	0	0	0	0	0	0	6	0	0	0	Bacteria	Elusimicrobia	Elusimicrobia	Elusimicrobiales
0	0	0	0	0	0	0	0	31	0	0	0	0	0	0	0	Bacteria	Gemmatimonadetes	Gemm-3
0	0	1	0	26	70	6	53	44	31	12	29	26	40	25	24	Bacteria	Bacteroidetes	Bacteroidia	Bacteroidales	S24-7
0	0	0	0	0	0	0	0	0	0	0	0	11	0	0	0	Bacteria	Acidobacteria	Acidobacteria-6	iii1-15
0	0	0	0	2	1	0	0	3	4	0	0	4	2	3	4	Bacteria	Bacteroidetes	Cytophagia	Cytophagales	Cytophagaceae
0	0	0	0	0	0	0	0	0	0	0	0	0	0	0	0	Bacteria	Acidobacteria	BPC102	MVS-40
0	0	0	0	0	2	7	9	7	4	1	1	4	3	3	16	Bacteria	Acidobacteria	RB25
0	0	0	0	0	5	0	6	5	0	0	4	9	11	33	0	Bacteria	Actinobacteria	Rubrobacteria	Rubrobacterales	Rubrobacteraceae
0	0	0	0	0	0	0	0	0	4	0	0	0	0	0	0	Bacteria	Bacteroidetes	Bacteroidia	Bacteroidales	S24-7
0	0	0	0	0	0	0	0	0	0	0	0	0	0	0	8	Bacteria	Acidobacteria	Chloracidobacteria	RB41
0	0	0	0	0	0	0	0	0	0	0	0	0	6	0	0	Bacteria	Acidobacteria	Chloracidobacteria	RB41
0	0	0	0	0	0	0	0	0	0	0	0	0	0	0	4	Bacteria	TM6	SJA-4
0	0	0	0	9	11	0	8	7	32	5	6	4	4	23	13	Bacteria	Gemmatimonadetes	Gemm-3
0	0	0	0	0	0	0	0	0	0	0	0	0	0	0	0	Bacteria	Acidobacteria	Acidobacteria-6	CCU21
0	0	0	8	206	229	105	473	362	224	100	367	273	275	329	679	Bacteria	Actinobacteria	Acidimicrobiia	Acidimicrobiales
0	0	0	0	4	0	2	0	5	2	3	0	4	3	4	9	Bacteria	Acidobacteria	Chloracidobacteria	DS-100
0	0	0	0	6	0	0	4	0	0	6	6	1	0	8	13	Bacteria	Bacteroidetes	Sphingobacteriia	Sphingobacteriales
0	0	0	0	0	0	9	0	0	0	0	0	0	0	0	0	Bacteria	Bacteroidetes	Bacteroidia	Bacteroidales	BS11
0	0	0	0	0	0	0	12	0	0	0	0	17	17	16	19	Bacteria	TM7	SC3
0	0	0	0	6	0	0	0	7	4	1	0	5	7	14	12	Bacteria	Bacteroidetes	Sphingobacteriia	Sphingobacteriales
0	0	0	0	0	8	0	9	0	7	0	4	0	8	16	26	Bacteria	GN02	GKS2-174
0	0	0	0	0	0	0	0	0	0	0	0	0	0	16	0	Bacteria	Acidobacteria	S035
0	0	0	0	20	0	0	12	40	26	8	31	25	50	25	31	Bacteria	Chloroflexi	Anaerolineae	SBR1031	A4b
0	0	0	0	8	2	4	8	21	9	3	8	0	17	0	7	Bacteria	Proteobacteria	Deltaproteobacteria	Entotheonellales	Entotheonellaceae
0	0	0	0	4	3	12	0	1	7	0	11	0	6	7	5	Bacteria	Firmicutes	Clostridia	Clostridiales	Mogibacteriaceae
0	0	0	0	56	114	20	104	62	88	83	61	79	150	183	209	Bacteria	Acidobacteria	Acidobacteria-6	iii1-15
0	0	0	0	9	0	0	0	25	0	0	0	8	7	6	0	Bacteria	Bacteroidetes	Saprospirae	Saprospirales	Chitinophagaceae
0	0	0	0	50	26	0	38	74	64	46	61	95	103	125	81	Bacteria	Gemmatimonadetes	Gemmatimonadetes	C114
0	0	0	1	3	0	1	5	3	8	0	5	5	3	11	11	Bacteria	WS2	SHA-109
0	0	0	0	4	0	2	0	0	10	4	12	6	8	9	0	Bacteria	Chloroflexi	Anaerolineae	SBR1031	A4b
0	0	0	0	5	0	20	5	39	0	9	40	4	11	19	39	Bacteria	Gemmatimonadetes	Gemmatimonadetes
0	0	0	0	19	4	0	4	18	28	2	8	1	3	7	0	Bacteria	Bacteroidetes	Bacteroidia	Bacteroidales
0	0	0	0	4	2	1	15	16	17	9	14	12	30	29	26	Bacteria	Actinobacteria	Thermoleophilia	Solirubrobacterales
0	0	0	0	8	0	22	0	201	3	0	0	97	65	36	0	Bacteria	Bacteroidetes	Cytophagia	Cytophagales	Cyclobacteriaceae
0	0	0	0	0	0	0	4	0	0	0	0	0	0	0	0	Bacteria	Actinobacteria	Thermoleophilia	Solirubrobacterales
0	0	0	0	0	0	0	0	0	0	0	0	8	0	0	0	Bacteria	Proteobacteria	Deltaproteobacteria	FAC87
0	0	0	0	0	0	0	0	17	0	0	0	0	0	0	0	Bacteria	Gemmatimonadetes	Gemmatimonadetes
0	0	0	0	0	0	0	0	0	0	0	0	0	0	0	33	Bacteria	Proteobacteria	Deltaproteobacteria	Syntrophobacterales	Syntrophobacteraceae
0	0	0	0	0	0	0	0	0	20	0	0	0	0	0	0	Bacteria	Chloroflexi	Chloroflexi	Herpetosiphonales
0	0	0	0	0	0	3	0	12	0	6	0	2	0	2	0	Bacteria	Gemmatimonadetes	Gemm-3
0	0	0	0	0	0	0	0	0	0	6	0	0	0	0	0	Bacteria	TM6	SJA-4	S1198
0	0	0	0	0	0	0	0	7	0	0	0	0	0	0	0	Bacteria	Elusimicrobia	Elusimicrobia	Elusimicrobiales
0	0	0	0	10	4	0	3	25	24	13	0	12	22	12	31	Bacteria	Proteobacteria	Betaproteobacteria	SC-I-84
0	0	0	7	24	124	6	82	47	42	22	28	36	58	59	74	Bacteria	Proteobacteria	Deltaproteobacteria	Desulfovibrionales	Desulfovibrionaceae
0	0	0	0	56	34	25	58	132	72	71	89	54	117	205	204	Bacteria	Acidobacteria	Acidobacteria-6	iii1-15
0	0	0	0	3	17	17	29	63	28	14	13	23	25	51	34	Bacteria	Acidobacteria	Acidobacteria-6	iii1-15
0	0	0	0	0	0	0	0	5	0	0	0	0	0	0	0	Bacteria	Bacteroidetes	Cytophagia	Cytophagales	Cytophagaceae
0	0	0	0	0	0	0	0	0	7	0	0	0	0	0	0	Bacteria	Bacteroidetes	Cytophagia	Cytophagales	Cytophagaceae
0	0	0	0	0	0	0	0	0	0	0	0	0	0	0	28	Bacteria	Acidobacteria	Acidobacteria-6	iii1-15
0	0	0	0	0	3	0	0	0	0	0	0	0	0	0	0	Bacteria	Gemmatimonadetes	Gemm-3
0	0	0	0	4	3	0	3	3	3	5	1	5	3	5	4	Bacteria	Acidobacteria	Chloracidobacteria	RB41
0	0	2	0	9	30	17	26	71	36	27	13	25	20	39	45	Bacteria	Acidobacteria	Acidobacteria-6	iii1-15
0	0	0	0	0	0	30	0	0	0	0	0	0	0	0	0	Bacteria	Firmicutes	Clostridia	Clostridiales	Christensenellaceae
0	0	0	0	5	9	2	14	11	0	5	0	0	6	7	15	Bacteria	Chloroflexi	Ellin6529
0	0	0	0	0	0	0	0	0	0	0	0	0	0	0	18	Bacteria	Gemmatimonadetes	Gemm-3
0	0	0	1	17	0	12	24	15	12	18	10	15	33	23	87	Bacteria	Acidobacteria	Chloracidobacteria	11-24
0	0	0	0	0	4	0	8	0	0	4	1	0	0	16	4	Bacteria	Acidobacteria	Acidobacteria-6	iii1-15
0	0	6	0	1	2	0	0	0	10	2	0	0	5	6	10	Bacteria	Bacteroidetes	Cytophagia	Cytophagales	Cytophagaceae
0	0	0	0	5	0	0	0	0	0	0	0	0	0	0	0	Bacteria	Nitrospirae	Nitrospira	Nitrospirales	Leptospirillaceae
0	0	0	0	2	10	0	0	24	5	3	0	36	10	6	8	Bacteria	Acidobacteria	iii1-8	DS-18
0	0	0	0	7	7	0	21	52	14	7	12	15	16	13	25	Bacteria	Acidobacteria	Acidobacteria-6	iii1-15
0	0	0	0	0	0	0	25	29	0	0	0	0	0	0	0	Bacteria	Proteobacteria	Deltaproteobacteria	MIZ46
0	0	0	0	8	21	4	8	20	7	16	11	10	11	16	25	Bacteria	Actinobacteria	Thermoleophilia	Solirubrobacterales
0	0	0	0	0	0	0	0	47	0	0	0	0	0	0	0	Bacteria	Acidobacteria	S035
0	0	0	0	0	3	0	7	2	3	1	0	5	10	12	8	Bacteria	Proteobacteria	Deltaproteobacteria	Syntrophobacterales	Syntrophobacteraceae
0	0	0	0	0	0	0	0	0	0	0	0	0	5	0	0	Bacteria	Gemmatimonadetes	Gemm-3
0	0	0	0	37	0	1	47	11	76	3	19	7	19	19	17	Bacteria	TM7	TM7-3	I025
0	0	0	0	0	0	0	0	9	0	0	0	0	0	0	0	Bacteria	Proteobacteria	Deltaproteobacteria	Syntrophobacterales	Syntrophobacteraceae
0	0	0	2	0	80	5	62	60	36	18	0	24	41	43	0	Bacteria	Bacteroidetes	Bacteroidia	Bacteroidales	S24-7
0	0	0	0	0	0	0	0	0	0	3	0	0	0	0	0	Bacteria	Proteobacteria	Deltaproteobacteria	Spirobacillales
0	0	0	0	0	0	0	0	0	0	0	30	0	0	0	0	Bacteria	Gemmatimonadetes	Gemmatimonadetes	C114
0	0	0	0	0	0	0	0	0	0	0	0	0	68	0	0	Bacteria	Acidobacteria	Solibacteres	Solibacterales
0	0	0	0	0	0	0	0	7	10	0	6	0	0	13	4	Bacteria	Proteobacteria	Deltaproteobacteria	MIZ46
0	0	0	0	1	0	0	3	0	0	5	2	4	2	17	7	Bacteria	Actinobacteria	Rubrobacteria	Rubrobacterales	Rubrobacteraceae
0	0	0	0	11	17	13	12	28	20	12	10	20	23	0	26	Bacteria	Proteobacteria	Betaproteobacteria	Ellin6067
0	0	0	0	0	0	3	0	0	0	0	0	0	0	0	0	Bacteria	Bacteroidetes	Bacteroidia	Bacteroidales
0	0	0	0	0	0	0	0	31	0	0	0	0	0	0	0	Bacteria	Gemmatimonadetes	Gemm-5
0	0	0	0	0	0	0	0	0	0	0	0	0	0	0	11	Bacteria	Chloroflexi	Chloroflexi	Roseiflexales
0	0	0	0	0	0	0	0	4	0	0	0	0	0	0	0	Bacteria	Acidobacteria	Chloracidobacteria	11-24
0	0	0	0	0	0	0	0	0	0	0	0	0	7	0	0	Bacteria	Chloroflexi
0	0	0	0	0	0	0	0	0	0	0	0	0	0	2	0	Bacteria	Actinobacteria	Thermoleophilia	Gaiellales	Gaiellaceae
0	0	2	0	0	0	0	6	0	5	11	0	3	5	25	0	Bacteria	Bacteroidetes	BME43
0	0	0	0	0	0	0	10	0	0	0	0	0	0	0	0	Bacteria	Acidobacteria	Chloracidobacteria	DS-100
0	0	0	0	0	0	0	0	0	0	0	0	0	3	0	0	Bacteria	Nitrospirae	Nitrospira	Nitrospirales	0319-6A21
0	0	0	4	31	9	6	36	41	21	32	26	36	26	78	53	Bacteria	Gemmatimonadetes	Gemm-1
0	0	0	0	18	8	10	0	4	21	10	27	11	23	29	6	Bacteria	Gemmatimonadetes	Gemmatimonadetes
0	0	0	0	0	0	0	0	0	0	0	0	4	0	0	0	Bacteria	Acidobacteria	Chloracidobacteria	11-24
0	0	0	0	5	4	0	5	9	3	6	7	5	5	0	21	Bacteria	Nitrospirae	Nitrospira	Nitrospirales	0319-6A21
0	0	0	0	0	0	0	0	25	0	0	0	0	0	0	0	Bacteria	Verrucomicrobia	Pedosphaerae	Pedosphaerales	Ellin517
0	0	0	0	0	0	0	0	0	0	0	21	0	0	0	0	Bacteria	Proteobacteria	Deltaproteobacteria	Entotheonellales	Entotheonellaceae
0	0	0	0	0	0	0	0	0	0	0	0	0	28	0	0	Bacteria	Gemmatimonadetes	Gemm-5
0	0	0	0	0	0	1	3	2	2	0	2	0	7	4	8	Bacteria	Acidobacteria	Acidobacteria-6	iii1-15
0	0	0	0	0	0	0	0	12	0	0	0	0	0	0	0	Bacteria	Acidobacteria	Acidobacteria-6	iii1-15	RB40
0	0	0	0	28	5	13	23	21	10	13	34	12	34	68	111	Bacteria	Gemmatimonadetes	Gemm-1
0	0	0	5	33	80	24	49	65	48	40	56	46	123	133	171	Bacteria	Actinobacteria	Thermoleophilia	Gaiellales	Gaiellaceae
0	0	0	0	7	0	0	0	0	0	0	0	0	0	0	0	Bacteria	Elusimicrobia	Elusimicrobia	MVP-88
0	0	0	0	0	0	0	0	4	0	0	0	0	0	0	0	Bacteria	Bacteroidetes	Cytophagia	Cytophagales	Cytophagaceae
0	0	0	0	0	0	0	15	0	0	0	0	0	0	0	0	Bacteria	Bacteroidetes	Bacteroidia	Bacteroidales	S24-7
0	0	0	0	0	0	0	0	0	0	0	0	0	0	0	0	Bacteria	Acidobacteria	Chloracidobacteria	PK29
0	0	0	0	4	3	0	4	9	2	0	6	7	10	10	3	Bacteria	Proteobacteria	Deltaproteobacteria	Syntrophobacterales	Syntrophobacteraceae
0	0	0	0	0	0	0	0	24	0	0	0	0	0	0	0	Bacteria	Actinobacteria	Thermoleophilia	Gaiellales	Gaiellaceae
0	0	0	0	9	14	3	22	24	7	8	14	27	34	37	17	Bacteria	Chloroflexi	Chloroflexi	Roseiflexales	Kouleothrixaceae
0	0	0	0	0	0	0	0	0	0	0	0	0	0	0	8	Bacteria	Chloroflexi	Chloroflexi	Roseiflexales
0	0	0	0	0	0	0	0	0	0	0	0	0	0	0	22	Bacteria	Nitrospirae	Nitrospira	Nitrospirales	0319-6A21
0	0	0	0	16	8	0	15	28	17	25	2	36	39	61	28	Bacteria	Acidobacteria	Chloracidobacteria	11-24
0	0	0	0	6	7	0	30	8	6	13	4	7	11	15	29	Bacteria	Acidobacteria	S035
0	0	0	0	0	0	0	0	0	3	5	0	0	3	3	0	Bacteria	Bacteroidetes	Cytophagia	Cytophagales	Cytophagaceae
0	0	0	0	0	0	0	0	12	0	0	0	0	0	0	0	Bacteria	Chloroflexi	Anaerolineae	SBR1031	A4b
0	0	0	0	0	6	0	0	1	7	0	0	0	0	4	0	Bacteria	Acidobacteria	AT-s54
0	0	1	0	62	11	0	74	33	30	13	18	50	57	46	42	Bacteria	Acidobacteria	Chloracidobacteria	PK29
0	0	0	0	13	6	4	4	21	17	12	10	28	74	22	9	Bacteria	Gemmatimonadetes	Gemm-5
0	0	0	0	0	0	0	0	10	0	0	0	0	0	0	0	Bacteria	Firmicutes	Clostridia	OPB54
0	0	0	0	10	0	0	0	0	0	0	0	0	0	0	0	Bacteria	Proteobacteria	Deltaproteobacteria	Myxococcales
0	0	0	0	0	18	0	16	18	0	12	12	10	26	52	39	Bacteria	Elusimicrobia	Elusimicrobia	MVP-88
0	0	0	0	0	11	0	0	0	0	0	0	0	0	0	0	Bacteria	Chloroflexi	Thermomicrobia	JG30-KF-CM45
0	0	0	0	9	9	0	0	18	10	9	4	0	14	31	22	Bacteria	Proteobacteria	Deltaproteobacteria	Myxococcales
0	4	1	10	0	0	0	8	3	0	5	2	0	10	10	70	Bacteria	WS3	PRR-12	Sediment-1	PRR-10
0	0	0	0	5	7	2	5	16	15	3	4	3	8	18	5	Bacteria	Gemmatimonadetes	Gemm-3
0	0	0	0	0	0	0	6	0	0	0	0	0	0	0	0	Bacteria	Elusimicrobia	Elusimicrobia	Elusimicrobiales
0	0	0	2	25	47	20	38	49	42	34	69	43	48	95	102	Bacteria	Actinobacteria	Thermoleophilia	Gaiellales	Gaiellaceae
0	0	0	0	3	12	12	0	33	8	10	10	29	19	20	21	Bacteria	Acidobacteria	Acidobacteria-6	iii1-15
0	0	0	0	0	0	0	0	0	0	0	0	0	5	0	0	Bacteria	Chloroflexi	C0119
0	0	0	0	0	13	0	0	0	0	0	0	0	0	0	0	Bacteria	Chloroflexi	S085
0	0	0	0	16	15	9	24	10	29	19	7	6	6	20	28	Bacteria	Gemmatimonadetes
0	0	0	0	0	0	0	0	0	0	0	0	0	0	7	0	Bacteria	Acidobacteria	S035
0	0	0	0	0	0	0	0	39	0	0	0	0	0	0	0	Bacteria	Acidobacteria	Acidobacteria-6	iii1-15
0	0	0	0	19	0	0	37	9	0	0	0	9	32	0	0	Bacteria	Nitrospirae	Nitrospira	Nitrospirales	0319-6A21
0	0	0	0	0	0	0	6	0	0	0	0	0	0	0	0	Bacteria	Gemmatimonadetes	Gemm-3
0	0	0	0	0	0	0	0	0	0	0	0	0	4	0	0	Bacteria	Elusimicrobia	Elusimicrobia	IIb
0	0	2	3	4	1	0	3	18	2	0	2	13	21	8	21	Bacteria	Acidobacteria	Chloracidobacteria	RB41	Ellin6075
0	0	0	0	0	0	0	0	4	0	0	0	0	0	0	0	Bacteria	Chlorobi	OPB56
0	0	0	0	0	0	0	0	0	0	0	0	0	4	0	0	Bacteria	Actinobacteria	Actinobacteria	Actinomycetales	Nocardiopsaceae
0	0	0	0	10	5	7	10	25	9	5	2	12	10	28	7	Bacteria	Acidobacteria	Chloracidobacteria	11-24
0	0	0	0	47	16	28	15	107	148	43	21	119	178	156	24	Bacteria	Acidobacteria	Chloracidobacteria	11-24
0	2	4	2	47	43	12	67	44	63	0	24	54	86	106	147	Bacteria	Gemmatimonadetes	Gemm-5
0	0	0	0	4	4	0	9	15	5	0	2	18	6	15	3	Bacteria	Chloroflexi	Anaerolineae	SBR1031	SJA-101
0	0	0	0	0	0	0	0	10	0	0	0	0	0	0	0	Bacteria	Acidobacteria	Chloracidobacteria	11-24
0	0	0	0	0	0	0	0	0	0	0	0	30	0	0	0	Bacteria	Chloroflexi	Chloroflexi	Roseiflexales
0	0	0	0	24	9	16	45	55	28	8	22	47	43	28	38	Bacteria	Chloroflexi	Anaerolineae	SBR1031	A4b
0	0	0	0	0	0	0	0	0	0	0	0	0	0	0	11	Bacteria	Proteobacteria	Gammaproteobacteria	PYR10d3
0	0	0	3	0	0	0	0	0	0	0	0	0	0	0	6	Bacteria	WS3	PRR-12	Sediment-1
0	0	0	0	0	0	0	0	0	0	0	0	0	0	0	7	Bacteria	Acidobacteria	Sva0725	Sva0725
0	0	0	0	0	2	0	0	0	0	0	0	0	0	0	0	Bacteria	Bacteroidetes	Rhodothermi	Rhodothermales	Balneolaceae
0	0	0	0	0	0	0	4	0	0	0	0	0	0	0	0	Bacteria	Gemmatimonadetes	Gemmatimonadetes
0	0	0	0	0	0	0	0	0	0	0	0	0	0	5	0	Bacteria	Acidobacteria	Acidobacteria-6	iii1-15
0	0	0	0	0	0	0	13	0	0	0	7	0	0	0	0	Bacteria	Acidobacteria	Sva0725	Sva0725
0	0	0	4	16	12	6	0	54	68	19	9	17	32	46	55	Bacteria	Proteobacteria	Betaproteobacteria	MND1
0	0	0	0	0	4	0	15	0	6	6	12	9	2	35	6	Bacteria	TM6	SJA-4
0	0	0	0	0	0	0	0	0	0	0	0	0	0	0	5	Bacteria	Gemmatimonadetes	Gemm-5
0	0	0	0	0	0	0	0	0	0	0	0	0	0	0	32	Bacteria	Chloroflexi	S085
0	0	0	0	0	0	0	0	0	0	0	0	0	0	27	0	Bacteria	Bacteroidetes	Cytophagia	Cytophagales	Cytophagaceae
0	0	0	0	0	0	0	0	0	0	0	0	0	3	0	0	Bacteria	Gemmatimonadetes	Gemmatimonadetes
0	0	0	0	1	7	0	0	0	1	0	2	1	2	0	6	Bacteria	Acidobacteria	Chloracidobacteria	DS-100
0	0	6	0	17	63	8	37	91	71	32	25	70	59	55	63	Bacteria	Proteobacteria	Deltaproteobacteria	Myxococcales	Cystobacteraceae
0	0	0	0	4	12	9	0	19	11	0	13	9	19	16	12	Bacteria	Actinobacteria	Thermoleophilia	Solirubrobacterales
0	0	5	6	40	53	17	22	33	61	22	32	20	74	74	68	Bacteria	Acidobacteria	Acidobacteria-6	iii1-15	RB40
0	0	0	1	13	8	0	11	17	16	10	8	5	18	31	24	Bacteria	Gemmatimonadetes	Gemm-1
0	0	0	0	0	0	0	0	21	0	8	0	0	8	20	47	Bacteria	Proteobacteria	Deltaproteobacteria	Myxococcales
0	0	0	0	0	0	0	0	0	0	13	0	0	0	0	0	Bacteria	Proteobacteria	Deltaproteobacteria	Spirobacillales
0	0	0	2	6	2	12	6	125	14	7	0	132	103	12	2	Bacteria	Acidobacteria	Chloracidobacteria	11-24
0	0	0	0	10	5	3	8	9	11	8	8	0	6	22	49	Bacteria	Acidobacteria	Acidobacteria-6	CCU21
0	0	0	0	0	0	0	0	0	0	0	4	0	0	0	0	Bacteria	Firmicutes	Bacilli	Bacillales	Sporolactobacillaceae
0	0	0	0	0	0	0	0	0	0	0	0	0	0	0	16	Bacteria	TM7
0	0	0	2	4	12	5	0	34	12	17	0	28	15	24	21	Bacteria	Gemmatimonadetes	Gemm-5
0	0	0	0	3	0	0	0	0	0	0	0	13	12	8	6	Bacteria	Armatimonadetes	Fimbriimonadia	Fimbriimonadales	Fimbriimonadaceae
0	0	0	1	9	0	2	6	14	7	6	2	6	10	8	7	Bacteria	Acidobacteria	Acidobacteria-6
0	0	0	0	0	0	0	0	5	0	0	0	0	0	0	0	Bacteria	Gemmatimonadetes	Gemmatimonadetes	Gemmatimonadales	Ellin5301
0	0	0	0	0	0	0	4	0	0	0	0	0	5	0	12	Bacteria	Proteobacteria	Deltaproteobacteria	Myxococcales
0	0	0	0	0	0	0	0	0	0	0	0	0	11	0	0	Bacteria	Bacteroidetes	Saprospirae	Saprospirales	Chitinophagaceae
0	0	0	0	6	0	0	0	0	0	0	0	0	0	0	0	Bacteria	Gemmatimonadetes	Gemm-3
0	0	0	0	0	0	0	0	3	0	0	0	0	0	0	0	Bacteria	Acidobacteria	Acidobacteria-6	BPC015
0	0	0	0	0	0	0	0	0	17	4	0	0	0	2	0	Bacteria	Chlorobi	BSV26	PK329
0	0	0	0	0	0	3	0	13	0	0	0	8	4	3	0	Bacteria	Gemmatimonadetes	Gemm-3
0	0	0	0	0	0	6	0	0	0	0	0	0	0	0	0	Bacteria	Proteobacteria	Deltaproteobacteria	Myxococcales
0	0	0	0	0	0	0	0	0	0	0	8	0	0	0	0	Bacteria	Proteobacteria	Deltaproteobacteria	NB1-j	NB1-i
0	0	0	0	5	0	1	7	13	0	0	0	0	5	7	0	Bacteria	Elusimicrobia	Elusimicrobia	FAC88
0	0	0	0	0	0	0	0	18	0	0	0	0	0	0	0	Bacteria	Elusimicrobia	Elusimicrobia	IIb
0	0	0	0	4	1	3	23	17	0	2	17	9	28	13	43	Bacteria	Acidobacteria	PAUC37f
0	0	0	0	0	0	18	0	0	0	0	0	0	0	0	0	Bacteria	Actinobacteria	Coriobacteriia	Coriobacteriales	Coriobacteriaceae
0	0	0	0	0	0	0	3	0	0	0	0	0	0	0	0	Bacteria	Acidobacteria	Acidobacteria-6	iii1-15
0	0	0	0	0	0	0	16	0	0	0	0	0	0	0	0	Bacteria	Proteobacteria	Deltaproteobacteria	Myxococcales
0	0	0	0	0	0	0	0	0	0	0	0	0	0	0	11	Bacteria	TM7	SC3
0	0	0	0	0	0	0	0	0	0	10	0	0	0	0	0	Bacteria	Proteobacteria	Deltaproteobacteria	Bdellovibrionales	Bdellovibrionaceae
0	0	0	0	0	0	0	0	7	0	0	0	0	0	0	0	Bacteria	Acidobacteria	Chloracidobacteria	PK29
0	0	0	0	0	0	0	0	0	0	0	6	0	0	0	0	Bacteria	Acidobacteria	Chloracidobacteria	RB41
0	0	0	0	0	0	0	12	0	0	0	0	0	0	0	0	Bacteria	Proteobacteria	Gammaproteobacteria	PYR10d3
0	0	0	0	0	2	2	0	0	4	0	0	0	4	3	2	Bacteria	Acidobacteria	Chloracidobacteria	RB41
0	0	0	0	0	0	9	0	0	0	0	0	0	0	0	0	Bacteria	Bacteroidetes	Bacteroidia	Bacteroidales	BS11
0	0	0	0	0	0	0	2	0	0	0	0	0	0	0	0	Bacteria	Nitrospirae	Nitrospira	Nitrospirales
0	0	0	0	8	2	1	0	16	10	4	8	9	25	5	0	Bacteria	Acidobacteria	Chloracidobacteria	RB41
0	0	0	0	0	0	0	0	0	0	0	0	0	12	0	0	Bacteria	Bacteroidetes	Saprospirae	Saprospirales
0	0	0	0	0	0	0	0	0	0	0	0	0	0	0	20	Bacteria	Actinobacteria	Acidimicrobiia	Acidimicrobiales
0	0	0	0	0	0	0	0	0	0	0	0	0	4	0	0	Bacteria	Firmicutes	Bacilli	Bacillales	Paenibacillaceae
0	0	0	0	0	0	0	0	12	0	0	0	0	0	0	0	Bacteria	Acidobacteria	Acidobacteria-6	iii1-15
0	0	0	0	6	1	0	1	0	3	0	0	8	4	9	0	Bacteria	Proteobacteria	Deltaproteobacteria	NB1-j	MND4
0	0	0	0	0	0	0	0	0	0	0	0	4	0	0	0	Bacteria	Verrucomicrobia	Verruco-5	WCHB1-41	RFP12
0	0	0	0	0	4	0	19	1	0	4	9	0	0	9	19	Bacteria	Proteobacteria	Deltaproteobacteria	Myxococcales
0	0	0	0	0	0	0	0	0	0	0	0	0	9	0	0	Bacteria	Proteobacteria	Alphaproteobacteria	Ellin329
0	0	0	0	7	3	0	7	16	8	5	2	2	6	3	6	Bacteria	Acidobacteria	Chloracidobacteria	11-24
0	0	0	0	0	0	0	0	0	0	0	0	0	0	0	9	Bacteria	Acidobacteria	Acidobacteria-6	CCU21
0	0	0	0	2	0	0	0	0	3	0	8	0	0	0	4	Bacteria	Acidobacteria	iii1-8	DS-18
0	0	0	0	0	4	0	3	0	0	2	0	0	1	0	6	Bacteria	Acidobacteria	Chloracidobacteria	11-24
0	0	0	0	23	12	0	62	23	55	28	40	29	36	119	157	Bacteria	Nitrospirae	Nitrospira	Nitrospirales	0319-6A21
0	0	2	0	0	0	0	0	0	0	0	0	0	0	0	0	Bacteria	Acidobacteria	Acidobacteria-6	iii1-15
0	0	0	0	0	0	0	0	0	0	0	0	0	0	27	0	Bacteria	Actinobacteria	Rubrobacteria	Rubrobacterales	Rubrobacteraceae
0	0	0	0	0	0	0	0	0	0	0	0	0	6	0	0	Bacteria	Chloroflexi	Anaerolineae	SBR1031	A4b
0	0	0	0	7	0	0	20	11	0	8	0	12	3	8	14	Bacteria	Chloroflexi	Chloroflexi	Herpetosiphonales
0	0	0	0	0	0	8	0	124	0	0	0	7	25	0	0	Bacteria	Gemmatimonadetes	Gemm-5
0	0	0	0	27	57	18	42	68	48	24	32	46	36	66	95	Bacteria	Proteobacteria	Deltaproteobacteria	Entotheonellales	Entotheonellaceae
0	0	0	3	0	0	0	0	0	0	0	0	0	0	0	0	Bacteria	Bacteroidetes	Sphingobacteriia	Sphingobacteriales
0	0	0	0	6	0	0	2	0	5	6	2	2	3	2	0	Bacteria	Acidobacteria	Chloracidobacteria	11-24
0	0	0	0	0	14	0	4	6	5	10	0	6	48	27	27	Bacteria	Proteobacteria	Deltaproteobacteria	Entotheonellales	Entotheonellaceae
0	0	0	0	0	0	0	0	7	0	0	0	0	0	0	0	Bacteria	Actinobacteria	Rubrobacteria	Rubrobacterales	Rubrobacteraceae
0	0	0	0	0	9	0	23	19	22	11	12	0	33	25	14	Bacteria	Proteobacteria	Deltaproteobacteria	Myxococcales
0	0	0	0	0	0	0	0	0	7	0	0	0	0	0	0	Bacteria	Acidobacteria	Chloracidobacteria	11-24
0	0	0	0	10	21	0	25	10	16	16	7	8	18	18	46	Bacteria	Acidobacteria	Acidobacteria-6	iii1-15
0	0	0	0	8	8	0	4	8	8	11	0	5	12	20	6	Bacteria	Proteobacteria	Deltaproteobacteria	Entotheonellales	Entotheonellaceae
0	0	0	0	0	0	0	0	0	14	0	0	0	0	0	0	Bacteria	Proteobacteria	Deltaproteobacteria	Entotheonellales	Entotheonellaceae
0	0	0	0	0	0	0	0	0	0	0	0	0	0	0	9	Bacteria	Acidobacteria	RB25
0	0	0	0	0	0	0	0	2	0	0	0	0	0	0	0	Bacteria	Bacteroidetes	Saprospirae	Saprospirales
0	0	0	0	0	0	0	0	23	0	0	0	0	0	0	0	Bacteria	Proteobacteria	Deltaproteobacteria	Myxococcales	OM27
0	0	0	0	0	0	61	0	233	0	0	51	0	0	0	453	Bacteria	Gemmatimonadetes	Gemm-1
0	0	0	0	4	6	0	15	9	13	7	7	8	21	29	15	Bacteria	Acidobacteria	Acidobacteria-6	iii1-15
0	0	0	0	0	0	0	0	0	0	0	0	0	0	17	0	Bacteria	Nitrospirae	Nitrospira	Nitrospirales	0319-6A21
0	0	0	3	21	7	0	17	30	20	11	4	23	24	34	27	Bacteria	Gemmatimonadetes	Gemmatimonadetes	KD8-87
0	0	0	0	14	2	5	3	12	1	6	16	12	19	17	74	Bacteria	Chloroflexi	Anaerolineae	SBR1031	oc28
0	0	0	0	0	0	0	0	0	0	0	0	0	0	0	0	Bacteria	Acidobacteria	Acidobacteria-6	iii1-15
0	0	0	0	10	11	0	11	7	6	4	4	2	2	14	12	Bacteria	Actinobacteria	Rubrobacteria	Rubrobacterales	Rubrobacteraceae
0	0	0	0	49	138	9	83	110	76	29	54	51	94	77	92	Bacteria	Bacteroidetes	Bacteroidia	Bacteroidales	S24-7
0	0	0	0	0	0	0	0	12	0	0	0	0	0	0	0	Bacteria	Acidobacteria	Chloracidobacteria	11-24
0	0	0	0	4	3	4	7	14	26	9	4	7	14	17	26	Bacteria	Acidobacteria	Acidobacteria-6	iii1-15
0	0	0	0	0	0	0	0	0	0	4	0	0	0	0	25	Bacteria	Acidobacteria	iii1-8	DS-18
0	0	0	0	10	14	31	14	14	0	10	18	11	23	29	23	Bacteria	Gemmatimonadetes	Gemmatimonadetes	C114
0	0	0	0	6	10	24	6	32	9	25	3	6	35	18	0	Bacteria	Chlorobi	OPB56
0	0	0	0	0	0	0	0	0	0	0	14	0	0	0	0	Bacteria	Acidobacteria	Chloracidobacteria	11-24
0	0	0	0	0	0	0	5	0	0	0	0	0	0	0	0	Bacteria	Bacteroidetes	Sphingobacteriia	Sphingobacteriales
0	0	0	0	0	0	0	0	4	0	0	0	0	0	0	0	Bacteria	Actinobacteria	Rubrobacteria	Rubrobacterales	Rubrobacteraceae
0	0	0	2	4	12	4	14	18	5	15	8	4	16	21	18	Bacteria	Acidobacteria	iii1-8	DS-18
0	0	0	0	0	0	0	0	0	0	0	0	0	0	0	7	Bacteria	Chloroflexi	Anaerolineae	SBR1031	oc28
0	0	0	0	0	3	0	10	0	14	16	9	7	32	31	8	Bacteria	Proteobacteria	Deltaproteobacteria	Syntrophobacterales	Syntrophobacteraceae
0	0	0	0	5	2	5	4	12	7	4	5	8	8	22	18	Bacteria	Chloroflexi	Anaerolineae	A31	S47
0	0	0	0	0	0	0	0	0	0	0	0	0	0	0	6	Bacteria	Elusimicrobia	Elusimicrobia	IIb
0	3	0	0	0	0	0	0	0	0	0	0	0	0	0	0	Bacteria	Planctomycetes	Planctomycetia	Gemmatales	Gemmataceae
0	0	0	0	0	7	0	7	0	0	8	4	8	10	11	0	Bacteria	Gemmatimonadetes	Gemm-3
0	0	0	0	20	16	8	34	26	24	6	90	26	42	34	198	Bacteria	Chloroflexi	S085
0	0	0	0	0	0	0	0	0	0	5	0	0	0	0	0	Bacteria	Bacteroidetes	Sphingobacteriia	Sphingobacteriales	Sphingobacteriaceae
0	0	0	0	17	16	8	28	60	20	24	12	13	49	40	59	Bacteria	Acidobacteria	S035
0	0	0	0	0	0	0	0	0	0	0	0	0	8	0	0	Bacteria	Proteobacteria	Gammaproteobacteria	Legionellales	Coxiellaceae
0	0	0	0	5	2	2	9	25	0	0	13	19	41	20	14	Bacteria	Chloroflexi	Anaerolineae	CFB-26
0	0	0	0	0	1	0	2	8	1	0	12	5	1	3	16	Bacteria	Chloroflexi	Ellin6529
0	0	0	0	6	12	5	13	22	22	10	8	21	13	20	11	Bacteria	Proteobacteria	Deltaproteobacteria	Myxococcales
0	0	0	0	0	0	11	0	0	0	0	0	0	0	0	0	Bacteria	Proteobacteria	Deltaproteobacteria	Myxococcales	Myxococcaceae
0	0	0	2	11	37	17	13	84	36	17	9	36	33	30	67	Bacteria	Actinobacteria	Thermoleophilia	Solirubrobacterales
0	0	0	0	0	0	5	0	0	0	0	0	0	0	0	0	Bacteria	Acidobacteria	AT-s54
0	0	0	0	0	0	0	0	0	0	0	0	0	7	0	0	Bacteria	Elusimicrobia	Elusimicrobia	IIb
0	0	0	0	5	0	0	0	11	0	0	0	3	2	1	7	Bacteria	Actinobacteria	Acidimicrobiia	Acidimicrobiales
0	0	0	0	0	0	0	4	27	6	4	0	7	12	0	15	Bacteria	Chloroflexi	Thermomicrobia
0	0	0	0	8	5	7	11	44	14	12	22	31	25	21	53	Bacteria	Chloroflexi	TK17
0	0	0	0	0	0	0	0	0	0	0	0	0	0	0	13	Bacteria	Proteobacteria	Deltaproteobacteria	Syntrophobacterales	Syntrophobacteraceae
0	0	0	0	0	9	0	0	0	0	0	0	0	0	0	0	Bacteria	Gemmatimonadetes	Gemm-3
0	0	0	0	0	7	0	0	20	23	13	0	16	0	0	0	Bacteria	Proteobacteria	Betaproteobacteria
0	0	0	0	0	0	0	0	0	0	0	0	0	4	0	0	Bacteria	TM7	TM7-3	I025
0	0	0	0	0	0	0	0	0	0	0	0	0	0	8	0	Bacteria	Proteobacteria	Deltaproteobacteria	Syntrophobacterales	Syntrophobacteraceae
0	0	0	0	9	5	1	12	11	6	8	15	14	9	14	23	Bacteria	Gemmatimonadetes	Gemm-5
0	9	0	0	0	0	0	5	0	2	0	2	6	12	8	5	Bacteria	Gemmatimonadetes	Gemm-3
0	0	0	0	0	0	0	0	0	0	0	0	0	0	5	0	Bacteria	Gemmatimonadetes	Gemm-5
0	0	0	0	15	22	8	39	30	39	12	44	20	35	51	87	Bacteria	Acidobacteria	Acidobacteria-6	CCU21
0	0	0	0	0	0	0	0	0	0	0	0	0	4	0	0	Bacteria	Chloroflexi	SHA-26
0	0	0	2	21	10	8	16	38	32	9	22	34	75	40	37	Bacteria	Chloroflexi	Anaerolineae	SBR1031	A4b
0	0	0	0	0	17	0	7	0	4	0	4	0	0	4	15	Bacteria	Acidobacteria	Acidobacteria-6	iii1-15	RB40
0	0	0	0	5	0	0	0	20	3	3	4	0	0	0	0	Bacteria	Acidobacteria	Chloracidobacteria	11-24
0	0	2	0	0	1	0	2	4	0	0	0	2	0	10	14	Bacteria	Chloroflexi	C0119
0	0	0	0	0	0	0	0	0	0	0	0	0	11	0	0	Bacteria	Acidobacteria	Acidobacteria-6	iii1-15
0	0	0	0	0	0	0	0	0	0	0	5	0	0	0	0	Bacteria	Acidobacteria	Acidobacteria-6	iii1-15
0	0	0	0	6	0	0	0	0	0	0	0	0	0	0	0	Bacteria	Acidobacteria	Chloracidobacteria	11-24
0	0	0	0	0	0	43	2	99	2	0	0	4	27	0	0	Bacteria	Actinobacteria	Nitriliruptoria	Nitriliruptorales	Nitriliruptoraceae
0	0	0	0	5	10	0	0	9	10	15	9	0	0	0	13	Bacteria	Chloroflexi	Thermomicrobia	JG30-KF-CM45
0	0	0	0	0	0	0	0	0	12	0	0	0	0	0	0	Bacteria	Bacteroidetes	Saprospirae	Saprospirales
0	0	0	0	0	5	4	0	5	6	0	4	1	8	22	13	Bacteria	Proteobacteria	Deltaproteobacteria	Myxococcales	Haliangiaceae
0	0	0	0	10	18	7	22	38	10	5	8	15	39	13	18	Bacteria	Acidobacteria	iii1-8	DS-18
0	0	0	0	0	17	14	24	35	14	14	16	27	37	31	11	Bacteria	Proteobacteria	Deltaproteobacteria	Myxococcales
0	0	0	0	0	0	0	0	0	0	0	0	0	0	0	25	Bacteria	Gemmatimonadetes	Gemmatimonadetes
0	0	0	0	0	0	0	0	5	0	0	0	0	0	0	0	Bacteria	Chloroflexi	Anaerolineae
0	0	0	0	0	0	0	0	0	0	0	18	0	0	0	0	Bacteria	Chloroflexi	Gitt-GS-136
0	0	0	0	5	15	5	8	17	12	9	3	5	20	17	12	Bacteria	Acidobacteria	Acidobacteria-6	iii1-15
0	0	0	0	0	0	0	0	21	0	0	0	0	0	0	0	Bacteria	Acidobacteria	Acidobacteria-6	iii1-15
0	0	0	0	0	0	0	0	0	0	0	0	0	0	16	0	Bacteria	Proteobacteria	Deltaproteobacteria	Myxococcales	Cystobacterineae
0	0	0	0	0	5	0	0	0	0	0	0	0	0	0	0	Bacteria	Proteobacteria	Deltaproteobacteria	Spirobacillales
0	0	0	0	9	2	2	10	3	7	3	5	9	16	0	27	Bacteria	Chloroflexi	Anaerolineae	S0208
0	0	0	4	4	6	9	10	23	3	10	8	15	39	23	56	Bacteria	Proteobacteria	Deltaproteobacteria	Syntrophobacterales	Syntrophobacteraceae
0	0	0	5	14	35	11	37	45	20	8	34	44	75	41	55	Bacteria	WS2	SHA-109
0	0	0	0	0	0	0	0	0	0	0	4	0	0	3	5	Bacteria	OD1
0	0	0	0	0	0	0	23	0	0	0	0	0	0	0	0	Bacteria	Firmicutes	Clostridia	Clostridiales
0	0	0	0	2	0	4	0	8	2	0	16	10	0	5	0	Bacteria	Acidobacteria	Sva0725	Sva0725
0	0	0	0	5	8	0	2	10	13	15	2	33	18	27	13	Bacteria	Gemmatimonadetes	Gemm-5
0	0	0	0	0	0	0	16	0	0	0	0	0	0	0	0	Bacteria	Proteobacteria	Deltaproteobacteria	Myxococcales	OM27
0	0	0	0	0	0	0	0	0	0	0	6	0	0	0	0	Bacteria	Proteobacteria	TA18	PHOS-HD29
0	0	0	0	56	28	0	76	49	46	0	46	66	22	72	107	Bacteria	Chloroflexi	TK10	AKYG885	Dolo_23
0	0	0	1	0	0	0	0	15	4	2	0	0	5	5	0	Bacteria	Acidobacteria	Acidobacteria-6	iii1-15
0	0	0	0	2	0	1	3	0	1	0	4	0	2	15	2	Bacteria	Bacteroidetes	Sphingobacteriia	Sphingobacteriales
0	0	0	0	0	0	0	0	0	0	0	0	0	5	0	0	Bacteria	Proteobacteria	Deltaproteobacteria	Spirobacillales
0	0	0	0	0	0	0	1	48	1	2	0	0	24	1	0	Bacteria	Bacteroidetes	Cytophagia	Cytophagales	Cytophagaceae
0	0	0	0	13	7	10	0	38	15	9	0	16	42	55	39	Bacteria	Acidobacteria	Acidobacteria-6	iii1-15
0	0	0	0	3	10	0	0	16	0	3	7	3	10	18	28	Bacteria	Proteobacteria	Deltaproteobacteria	Entotheonellales	Entotheonellaceae
0	0	0	0	0	0	0	0	3	0	0	0	0	0	0	0	Bacteria	Acidobacteria	Chloracidobacteria	11-24
0	0	0	0	0	0	0	0	0	0	0	0	0	16	0	0	Bacteria	Actinobacteria	Thermoleophilia	Solirubrobacterales
0	0	0	0	0	0	0	0	0	0	0	0	0	0	97	0	Bacteria	Gemmatimonadetes	Gemm-1
0	0	0	0	0	0	0	0	0	0	0	0	0	38	0	0	Bacteria	Proteobacteria	Deltaproteobacteria	Myxococcales
0	0	0	0	0	0	0	0	6	0	0	0	0	0	0	0	Bacteria	Proteobacteria	TA18	PHOS-HD29
0	0	0	0	18	41	30	37	68	50	55	61	63	91	87	60	Bacteria	Gemmatimonadetes	Gemm-5
0	0	0	0	0	0	0	0	0	0	0	0	0	0	0	5	Bacteria	Chloroflexi	Anaerolineae	SBR1031	oc28
0	0	0	0	24	12	7	19	105	44	55	14	87	79	69	37	Bacteria	Proteobacteria	Betaproteobacteria
0	0	0	0	0	0	0	0	0	0	0	0	0	0	11	0	Bacteria	Proteobacteria	Deltaproteobacteria	Myxococcales
0	0	0	0	0	2	0	0	0	0	0	0	0	0	0	0	Bacteria	Gemmatimonadetes	Gemmatimonadetes	C114
0	0	1	0	0	0	0	0	8	0	0	0	5	8	9	7	Bacteria	Verrucomicrobia	Pedosphaerae	Pedosphaerales	OPB35
0	0	0	0	19	43	12	33	32	33	35	50	29	47	41	50	Bacteria	Acidobacteria	Acidobacteria-6	iii1-15
0	0	0	0	0	0	0	0	0	0	0	0	0	0	14	0	Bacteria	Proteobacteria	Betaproteobacteria	Ellin6067
0	0	0	0	0	0	0	0	0	0	0	2	0	0	0	0	Bacteria	SR1
0	0	0	0	0	0	0	0	0	0	0	0	0	15	0	0	Bacteria	Chloroflexi	Anaerolineae	SBR1031	A4b
0	0	2	0	8	11	6	0	26	20	11	9	17	23	18	46	Bacteria	Proteobacteria	Deltaproteobacteria	Syntrophobacterales	Syntrophobacteraceae
0	0	0	0	17	0	4	0	25	24	14	19	44	33	0	36	Bacteria	Acidobacteria	Acidobacteria-5
0	0	0	0	5	5	7	0	31	9	3	4	16	18	8	15	Bacteria	Acidobacteria	Acidobacteria-5
0	0	0	0	1	8	0	0	6	3	0	9	7	0	3	3	Bacteria	Gemmatimonadetes	Gemmatimonadetes
0	0	0	0	0	0	0	0	0	0	5	0	0	0	0	0	Bacteria	Proteobacteria	Deltaproteobacteria	Myxococcales
0	0	0	0	0	0	7	0	0	0	0	0	0	0	0	0	Bacteria	Acidobacteria	Sva0725	Sva0725
0	0	0	0	0	0	0	0	0	0	0	0	0	0	10	0	Bacteria	Acidobacteria	Sva0725	Sva0725
0	0	0	0	0	5	0	0	0	0	0	0	0	0	0	0	Bacteria	Proteobacteria	Deltaproteobacteria	Syntrophobacterales	Syntrophobacteraceae
0	0	0	0	0	0	0	0	19	0	0	0	0	0	0	0	Bacteria	Gemmatimonadetes	Gemm-5
0	0	0	0	0	0	0	0	0	0	17	0	0	0	0	0	Bacteria	Proteobacteria	Deltaproteobacteria	Syntrophobacterales	Syntrophobacteraceae
0	0	0	0	0	23	8	9	32	17	12	16	17	10	20	27	Bacteria	Actinobacteria	Thermoleophilia	Solirubrobacterales
0	0	3	0	33	12	8	36	59	140	46	78	26	56	111	335	Bacteria	Nitrospirae	Nitrospira	Nitrospirales	0319-6A21
0	0	0	0	0	0	0	0	0	0	0	0	0	4	0	0	Bacteria	Bacteroidetes	At12OctB3
0	0	0	0	0	0	0	0	0	0	0	0	0	0	3	0	Bacteria	Bacteroidetes	At12OctB3
0	0	0	0	10	11	6	13	40	15	34	16	40	70	44	42	Bacteria	Proteobacteria	Betaproteobacteria
0	0	0	0	14	21	17	37	65	34	33	48	27	64	88	137	Bacteria	Acidobacteria	Acidobacteria-6	iii1-15
0	0	0	0	0	12	3	0	5	5	6	17	11	15	12	38	Bacteria	Actinobacteria	Thermoleophilia	Solirubrobacterales
0	0	0	0	0	0	0	0	0	0	0	0	0	0	0	7	Bacteria	Chloroflexi
0	0	0	0	0	0	0	0	0	0	0	27	0	0	0	0	Bacteria	Acidobacteria	Chloracidobacteria	RB41
0	0	0	1	3	12	4	10	19	4	7	4	15	17	15	15	Bacteria	Acidobacteria	Acidobacteria-6	iii1-15
0	0	0	0	3	0	3	5	0	4	2	3	11	12	1	13	Bacteria	Acidobacteria	Chloracidobacteria	RB41
0	0	0	0	0	0	0	0	0	0	0	0	0	0	0	4	Bacteria	Planctomycetes	OM190	CL500-15
0	0	0	0	0	0	0	0	0	0	0	0	0	0	0	12	Bacteria	Acidobacteria	iii1-8	DS-18
0	0	0	0	0	6	0	8	0	0	0	0	9	17	17	13	Bacteria	Chloroflexi	Thermomicrobia	JG30-KF-CM45
0	0	0	0	0	0	0	0	0	0	0	0	0	0	3	0	Bacteria	Acidobacteria	S035
0	0	0	0	0	0	0	0	6	0	0	0	0	0	0	0	Bacteria	Bacteroidetes	Bacteroidia	Bacteroidales	SB-1
0	0	5	0	13	29	22	18	99	54	20	19	40	66	69	49	Bacteria	Proteobacteria	Betaproteobacteria
0	0	0	0	0	0	0	0	0	0	0	0	0	0	0	57	Bacteria	Gemmatimonadetes	Gemm-3
0	0	0	0	0	0	0	0	0	0	0	0	0	0	0	29	Bacteria	Actinobacteria	Thermoleophilia	Solirubrobacterales
0	0	0	0	0	0	0	0	25	0	0	0	0	0	0	0	Bacteria	Proteobacteria	Deltaproteobacteria	Myxococcales
0	0	0	0	0	0	0	0	0	47	0	0	0	0	0	0	Bacteria	Proteobacteria	Deltaproteobacteria	MIZ46
0	0	0	0	0	0	8	5	0	20	0	12	0	0	24	0	Bacteria	Gemmatimonadetes	Gemm-2
0	0	0	0	11	0	9	6	0	11	6	0	11	11	16	67	Bacteria	Acidobacteria	Acidobacteria-6	iii1-15
0	0	0	0	0	0	7	1	14	0	14	0	38	21	5	0	Bacteria	TM7	TM7-3	I025
0	0	0	0	0	0	0	21	0	0	0	0	0	0	0	0	Bacteria	Proteobacteria	Deltaproteobacteria	Myxococcales	OM27
0	0	0	0	0	5	0	5	23	12	9	0	7	15	4	8	Bacteria	Actinobacteria	Acidimicrobiia	Acidimicrobiales	C111
0	0	0	0	52	46	36	50	146	47	19	24	49	74	80	82	Bacteria	Acidobacteria	Acidobacteria-6	iii1-15
0	0	0	2	43	64	38	63	184	67	61	55	115	146	103	118	Bacteria	Gemmatimonadetes	Gemm-5
0	0	0	0	0	0	0	0	9	0	0	0	0	0	0	0	Bacteria	Gemmatimonadetes	Gemm-3
0	0	0	0	0	0	0	0	0	0	0	0	14	0	0	0	Bacteria	Actinobacteria	MB-A2-108
0	0	0	0	0	0	0	0	0	0	0	0	0	0	8	0	Bacteria	Proteobacteria	Deltaproteobacteria	Myxococcales
0	0	0	0	0	0	0	0	15	0	0	0	0	0	0	0	Bacteria	Proteobacteria	Deltaproteobacteria	MIZ46
0	0	0	0	1	5	0	10	1	0	7	0	3	6	0	15	Bacteria	Chloroflexi	TK10	AKYG885
0	0	2	4	4	1	2	1	5	4	2	5	2	5	6	21	Bacteria	Acidobacteria	Chloracidobacteria	RB41
0	0	0	0	0	2	0	5	3	3	0	0	4	8	7	2	Bacteria	Proteobacteria	TA18	CV90
0	0	0	0	0	0	0	0	0	0	0	0	0	22	0	0	Bacteria	Proteobacteria	Deltaproteobacteria
0	0	0	0	75	66	64	97	218	102	61	63	155	199	212	112	Bacteria	Gemmatimonadetes	Gemmatimonadetes	C114
0	0	0	0	0	0	0	0	0	0	0	0	0	8	0	0	Bacteria	Nitrospirae	Nitrospira	Nitrospirales	0319-6A21
0	0	0	0	0	7	0	0	0	0	0	0	0	0	0	0	Bacteria	Proteobacteria	Deltaproteobacteria	Myxococcales
0	0	0	0	24	9	7	21	33	25	20	11	19	9	39	42	Bacteria	TM7	TM7-1
0	0	0	0	0	0	0	0	0	0	0	0	0	59	0	0	Bacteria	Chloroflexi	Anaerolineae	SBR1031	oc28
0	0	0	0	0	7	4	4	19	3	4	8	10	15	22	12	Bacteria	Proteobacteria	Deltaproteobacteria	Entotheonellales	Entotheonellaceae
0	7	11	31	0	0	0	8	1	5	10	2	1	8	22	137	Bacteria	WS3	PRR-12	Sediment-1
0	0	0	0	0	0	0	0	0	0	0	0	0	0	0	5	Bacteria	WS3	PRR-12	Sediment-1
0	0	0	0	0	0	0	0	0	0	9	0	0	0	0	0	Bacteria	Gemmatimonadetes	Gemm-5
0	0	0	0	12	6	0	5	3	47	0	8	4	9	11	4	Bacteria	Bacteroidetes	Bacteroidia	Bacteroidales	Porphyromonadaceae
0	0	0	0	0	0	0	0	0	6	0	0	0	0	0	0	Bacteria	Bacteroidetes	Bacteroidia	Bacteroidales
0	0	0	0	0	0	0	0	0	0	0	0	0	0	0	5	Bacteria	Proteobacteria	Deltaproteobacteria	Spirobacillales
0	0	0	0	4	0	0	0	0	13	7	6	0	7	20	23	Bacteria	Acidobacteria	Acidobacteria-6	CCU21
0	0	0	0	9	2	0	0	3	8	0	0	0	5	12	4	Bacteria	Actinobacteria	MB-A2-108
0	0	0	0	17	3	12	8	28	6	10	9	13	45	20	4	Bacteria	Chloroflexi	Anaerolineae	SBR1031	A4b
0	0	0	0	0	0	0	1	3	14	2	0	3	0	10	4	Bacteria	Bacteroidetes	Sphingobacteriia	Sphingobacteriales
0	3	0	0	24	1	0	11	9	2	3	17	10	4	32	150	Bacteria	Proteobacteria	Alphaproteobacteria	Rhodobacterales	Hyphomonadaceae
0	0	1	0	8	0	4	18	37	9	17	12	17	14	21	24	Bacteria	Acidobacteria	RB25
0	0	0	0	0	0	0	0	0	0	0	3	0	0	0	0	Bacteria	Proteobacteria	Gammaproteobacteria	Xanthomonadales
0	0	0	0	0	0	0	0	0	0	0	0	0	0	0	20	Bacteria	Acidobacteria	Acidobacteria-6	iii1-15	RB40
0	0	0	0	0	0	0	0	0	0	0	0	0	0	9	0	Bacteria	Gemmatimonadetes	Gemmatimonadetes
0	0	0	0	0	0	0	0	0	0	0	0	0	0	0	3	Bacteria	Chloroflexi	Anaerolineae	H39
0	0	0	0	0	0	0	0	0	0	0	0	0	0	0	9	Bacteria	Proteobacteria	Deltaproteobacteria	FAC87
0	0	0	0	4	0	0	0	0	17	17	0	0	0	22	0	Bacteria	Bacteroidetes	Sphingobacteriia	Sphingobacteriales
0	0	0	0	0	0	0	0	4	0	0	0	0	0	0	0	Bacteria	Bacteroidetes	Saprospirae	Saprospirales	Chitinophagaceae
0	0	0	0	0	0	0	0	0	10	0	0	0	0	0	0	Bacteria	Actinobacteria	Acidimicrobiia	Acidimicrobiales
0	0	0	3	0	3	2	7	24	4	2	3	12	13	5	0	Bacteria	Bacteroidetes	Rhodothermi	Rhodothermales	Rhodothermaceae
0	0	0	0	0	0	7	0	10	0	3	0	17	0	8	0	Bacteria	Gemmatimonadetes	Gemm-3
0	0	0	0	0	5	4	0	59	8	5	1	2	12	4	11	Bacteria	Proteobacteria	Gammaproteobacteria	Xanthomonadales	Sinobacteraceae
0	0	0	0	7	0	0	0	0	0	0	0	0	0	4	0	Bacteria	SBR1093
0	0	0	0	6	0	0	0	0	0	0	0	0	0	0	0	Bacteria	Gemmatimonadetes	Gemmatimonadetes	N1423WL
0	0	0	0	48	16	13	45	91	51	36	47	129	113	92	111	Bacteria	Acidobacteria	Chloracidobacteria	PK29
0	0	0	0	0	0	0	0	0	0	0	0	0	4	0	0	Bacteria	Elusimicrobia	Elusimicrobia	IIb
0	0	0	0	0	0	0	0	0	0	7	0	0	0	0	0	Bacteria	Proteobacteria	Deltaproteobacteria	MIZ46
0	0	0	3	30	0	17	11	0	16	9	27	0	0	0	84	Bacteria	Gemmatimonadetes	Gemm-1
0	0	0	0	0	0	0	0	0	0	0	0	0	2	0	25	Bacteria	SBR1093
0	0	0	0	5	1	0	6	10	8	5	0	5	11	31	7	Bacteria	Gemmatimonadetes	Gemmatimonadetes	C114
0	0	0	0	13	21	0	27	12	17	0	11	9	26	13	7	Bacteria	Bacteroidetes	Bacteroidia	Bacteroidales	S24-7
0	0	6	4	23	24	12	29	45	32	41	18	28	22	101	51	Bacteria	Proteobacteria	Deltaproteobacteria	Myxococcales	Haliangiaceae
0	0	0	0	6	8	8	26	35	27	7	13	21	41	61	27	Bacteria	Acidobacteria	Acidobacteria-6	iii1-15	RB40
0	0	0	0	0	7	0	0	0	0	0	0	0	0	0	0	Bacteria	Gemmatimonadetes	Gemm-3
0	0	2	0	2	4	0	2	0	4	7	0	0	8	10	0	Bacteria	Gemmatimonadetes	Gemm-5
0	0	0	0	0	0	0	4	0	0	0	0	0	0	0	0	Bacteria	Bacteroidetes	Bacteroidia	Bacteroidales
0	0	0	0	0	0	0	0	0	0	0	0	0	5	0	0	Bacteria	Acidobacteria	Acidobacteria-6	CCU21
0	0	0	0	2	0	0	9	0	0	0	0	0	0	6	1	Bacteria	Acidobacteria	S035
0	0	0	0	0	0	4	0	0	17	4	6	6	17	4	5	Bacteria	Actinobacteria	Thermoleophilia	Solirubrobacterales
0	0	0	0	41	13	8	0	112	33	12	36	40	60	36	78	Bacteria	Acidobacteria	Chloracidobacteria	PK29
0	0	0	0	0	0	3	0	13	1	0	0	3	7	4	0	Bacteria	Chloroflexi	Anaerolineae	SBR1031	SJA-101
0	0	0	0	6	0	0	0	0	0	0	0	0	0	0	0	Bacteria	Acidobacteria	Chloracidobacteria	11-24
0	0	0	0	4	0	0	0	0	0	0	0	0	0	0	0	Bacteria	TM6	SJA-4
0	0	0	0	3	2	2	5	11	7	8	34	3	7	16	80	Bacteria	GAL15
0	11	29	47	32	57	15	47	148	45	13	35	103	183	111	222	Bacteria	Acidobacteria	Chloracidobacteria	RB41	Ellin6075
0	0	0	0	3	0	2	2	6	2	2	14	2	2	0	16	Bacteria	Acidobacteria	Acidobacteria-6	iii1-15
0	0	3	12	50	56	29	189	119	49	59	141	66	133	222	321	Bacteria	Proteobacteria	Deltaproteobacteria	Entotheonellales	Entotheonellaceae
0	0	0	0	2	3	0	3	0	3	0	2	0	0	2	4	Bacteria	Bacteroidetes	Flavobacteriia	Flavobacteriales	Weeksellaceae
0	20	12	22	239	457	154	411	609	447	252	644	381	569	660	1622	Bacteria	Actinobacteria	Thermoleophilia	Gaiellales	Gaiellaceae
0	0	0	0	0	0	0	0	0	0	0	0	0	0	0	0	Bacteria	Gemmatimonadetes	Gemmatimonadetes	C114
0	0	0	0	0	35	0	2	19	0	0	4	0	11	15	5	Bacteria	Bacteroidetes	Bacteroidia	Bacteroidales	S24-7
0	0	0	0	7	0	24	0	51	41	0	10	29	90	22	0	Bacteria	Acidobacteria	Chloracidobacteria	11-24
0	0	0	0	43	16	8	24	17	63	39	22	47	31	107	70	Bacteria	Gemmatimonadetes	Gemm-2
0	0	0	0	0	0	0	0	0	0	7	0	0	0	0	0	Bacteria	Proteobacteria	Deltaproteobacteria	Spirobacillales
0	0	0	0	3	0	0	0	23	0	5	8	14	13	6	0	Bacteria	Acidobacteria	Chloracidobacteria	11-24
0	0	0	0	2	7	0	0	6	3	3	6	6	10	23	10	Bacteria	Bacteroidetes	Rhodothermi	Rhodothermales	Rhodothermaceae
0	0	0	0	0	0	0	6	0	0	0	0	0	0	0	0	Bacteria	Proteobacteria	Deltaproteobacteria	Bdellovibrionales	Bdellovibrionaceae
0	0	0	0	22	0	21	14	79	40	14	29	20	17	51	51	Bacteria	Nitrospirae	Nitrospira	Nitrospirales	0319-6A21
0	0	0	0	9	8	12	26	29	14	31	8	16	25	24	63	Bacteria	Nitrospirae	Nitrospira	Nitrospirales	0319-6A21
0	0	0	0	0	0	0	0	0	0	7	0	0	0	0	0	Bacteria	Elusimicrobia	Elusimicrobia	Elusimicrobiales
0	0	0	0	9	11	0	0	9	9	3	13	0	5	16	15	Bacteria	Acidobacteria	Acidobacteria-6	iii1-15
0	0	0	0	0	0	0	0	0	0	0	0	0	0	0	0	Bacteria	Gemmatimonadetes	Gemm-1
0	0	0	0	0	0	0	0	0	0	0	0	0	0	0	4	Bacteria	Actinobacteria	Rubrobacteria	Rubrobacterales	Rubrobacteraceae
0	0	0	0	0	0	0	0	0	0	0	0	0	3	0	0	Bacteria	TM7	SC3
0	1	0	0	0	0	0	0	0	14	0	0	11	0	20	140	Bacteria	Planctomycetes	Planctomycetia	Gemmatales	Gemmataceae
0	0	0	0	4	12	1	11	15	17	5	10	7	8	7	25	Bacteria	Actinobacteria	Rubrobacteria	Rubrobacterales	Rubrobacteraceae
0	0	0	0	4	0	0	10	6	4	0	3	0	5	0	5	Bacteria	Chloroflexi	Anaerolineae	SBR1031	SJA-101
0	0	0	0	10	9	3	10	15	10	0	0	11	21	12	27	Bacteria	Chloroflexi	S085
0	0	0	0	8	5	2	7	3	10	5	6	2	10	23	8	Bacteria	Bacteroidetes	Sphingobacteriia	Sphingobacteriales
0	0	0	0	0	0	0	5	0	0	0	0	0	0	0	0	Bacteria	Gemmatimonadetes	Gemm-3
0	0	0	0	0	0	0	0	0	0	0	7	0	0	0	0	Bacteria	Fibrobacteres	Fibrobacteria	258ds10
0	0	0	0	0	0	0	0	0	0	0	0	0	15	0	0	Bacteria	Acidobacteria	iii1-8	DS-18
0	0	0	0	12	5	0	26	11	13	11	11	0	8	24	30	Bacteria	Acidobacteria	Acidobacteria-6	iii1-15
0	0	0	0	21	17	7	36	45	29	12	19	20	28	20	49	Bacteria	Actinobacteria	Thermoleophilia	Gaiellales	Gaiellaceae
0	0	0	0	5	4	1	5	5	13	8	14	1	8	0	6	Bacteria	Bacteroidetes	Sphingobacteriia	Sphingobacteriales
0	0	0	0	0	0	0	0	0	0	0	0	0	20	0	0	Bacteria	Proteobacteria	Deltaproteobacteria	Entotheonellales	Entotheonellaceae
0	0	0	0	5	0	2	5	30	0	0	5	18	34	0	13	Bacteria	Chloroflexi	Anaerolineae	CFB-26
0	0	0	0	0	0	0	0	0	0	0	0	0	0	0	16	Bacteria	Proteobacteria	Deltaproteobacteria	Spirobacillales
0	0	0	0	0	0	0	0	0	0	0	10	0	0	0	0	Bacteria	Actinobacteria	MB-A2-108	0319-7L14
0	0	0	0	5	0	3	8	19	6	0	0	12	1	11	13	Bacteria	Proteobacteria	Deltaproteobacteria	FAC87
0	0	0	0	13	4	7	0	51	49	11	0	20	41	30	3	Bacteria	Acidobacteria	Chloracidobacteria	11-24
0	0	0	0	2	4	5	0	21	5	6	0	8	7	6	3	Bacteria	Acidobacteria	Acidobacteria-6	iii1-15
0	0	0	0	17	6	5	4	9	9	15	0	5	9	23	12	Bacteria	Acidobacteria	Acidobacteria-6	iii1-15
0	0	0	0	6	3	0	15	4	4	0	3	0	9	37	60	Bacteria	Gemmatimonadetes	Gemm-5
0	0	0	0	0	0	0	0	0	0	0	0	0	0	0	11	Bacteria	Acidobacteria	Sva0725	Sva0725
0	0	0	0	11	19	10	5	31	9	8	26	17	30	27	8	Bacteria	Chloroflexi	Thermomicrobia	JG30-KF-CM45
0	0	0	0	0	0	3	0	0	0	0	0	0	0	0	0	Bacteria	Bacteroidetes	Bacteroidia	Bacteroidales
0	0	0	0	0	0	0	0	0	4	0	0	0	0	0	0	Bacteria	Proteobacteria	Gammaproteobacteria	Legionellales	Coxiellaceae
0	0	0	4	4	13	7	6	32	11	8	13	19	26	3	21	Bacteria	Gemmatimonadetes	Gemm-1
0	0	0	0	0	10	3	0	0	3	1	3	3	2	9	10	Bacteria	Gemmatimonadetes	Gemm-2
0	0	0	0	0	0	0	0	0	0	0	0	0	0	0	29	Bacteria	Acidobacteria	Acidobacteria-6	iii1-15
0	10	0	5	0	0	0	0	0	0	0	9	0	0	1	4	Bacteria	Acidobacteria	Chloracidobacteria	RB41
0	0	0	0	0	0	0	0	0	0	0	0	0	0	0	11	Bacteria	Acidobacteria	RB25
0	0	0	0	0	0	0	0	0	9	11	0	0	0	0	0	Bacteria	Firmicutes	Bacilli	Bacillales	Thermoactinomycetaceae
0	0	0	0	0	0	0	0	44	0	0	0	0	0	0	0	Bacteria	Planctomycetes	Planctomycetia	Gemmatales	Gemmataceae
0	0	0	0	0	0	0	0	0	0	0	0	0	0	0	15	Bacteria	Acidobacteria	Acidobacteria-6	CCU21
0	0	0	0	4	3	0	0	3	6	0	3	14	13	19	7	Bacteria	Gemmatimonadetes	Gemmatimonadetes
0	0	0	0	0	0	0	9	0	0	0	0	0	0	0	0	Bacteria	Proteobacteria	Gammaproteobacteria	HTCC2188	HTCC2089
0	0	0	0	0	0	0	0	0	0	0	0	10	0	0	0	Bacteria	Proteobacteria	Deltaproteobacteria	FAC87
0	0	0	0	13	32	8	20	27	20	27	12	29	33	40	31	Bacteria	Acidobacteria	Acidobacteria-6	iii1-15
0	0	0	0	8	0	0	0	0	0	0	0	0	0	0	0	Bacteria	Chloroflexi	TK10
0	0	0	0	0	0	0	24	0	0	0	0	0	0	66	0	Bacteria	Acidobacteria	Chloracidobacteria	RB41
0	0	0	2	0	0	0	2	0	0	0	0	1	6	9	4	Bacteria	Elusimicrobia	Elusimicrobia	IIb
0	0	0	0	29	19	13	48	51	34	26	53	32	41	55	94	Bacteria	Acidobacteria	Acidobacteria-6	iii1-15
0	0	0	0	0	0	0	0	2	0	0	6	1	1	11	5	Bacteria	Acidobacteria	Acidobacteria-6	iii1-15
0	0	0	0	2	1	0	0	0	0	2	5	0	3	1	0	Bacteria	Chloroflexi	Thermomicrobia	JG30-KF-CM45
0	0	0	0	0	8	7	28	0	0	7	0	6	0	0	0	Bacteria	Chloroflexi	Anaerolineae	H39
0	0	0	0	0	0	0	0	0	0	0	7	0	0	0	0	Bacteria	Actinobacteria	Rubrobacteria	Rubrobacterales	Rubrobacteraceae
0	0	0	0	0	0	0	0	0	0	0	0	0	7	0	0	Bacteria	Acidobacteria	Chloracidobacteria	11-24
0	0	2	0	46	58	31	77	104	55	26	51	83	95	73	71	Bacteria	Actinobacteria	MB-A2-108	0319-7L14
0	0	0	0	8	14	12	11	14	36	13	23	12	45	27	9	Bacteria	Acidobacteria	Acidobacteria-6	iii1-15
0	0	0	3	3	15	1	9	19	16	14	38	2	17	45	36	Bacteria	Gemmatimonadetes	Gemm-5
0	0	0	0	0	12	0	0	0	0	0	0	0	0	0	0	Bacteria	Acidobacteria	Chloracidobacteria	11-24
0	0	0	0	5	0	1	4	2	5	6	10	0	3	18	26	Bacteria	Gemmatimonadetes	Gemm-2
0	0	0	0	0	0	0	0	10	0	0	0	0	0	0	0	Bacteria	Acidobacteria	Chloracidobacteria	11-24
0	0	0	0	0	3	1	0	11	9	0	0	12	7	28	15	Bacteria	Chloroflexi	Chloroflexi	Roseiflexales	Kouleothrixaceae
0	0	0	0	0	0	0	0	0	10	0	0	7	0	0	0	Bacteria	Proteobacteria	Deltaproteobacteria	Myxococcales	Cystobacterineae
0	0	0	0	0	0	0	0	9	0	7	0	0	0	11	0	Bacteria	Proteobacteria	Betaproteobacteria	SC-I-84
0	0	0	0	9	14	0	6	39	12	0	4	14	26	11	7	Bacteria	Chloroflexi	Anaerolineae	SBR1031	A4b
0	0	0	0	0	23	0	0	0	0	0	0	0	0	0	0	Bacteria	Actinobacteria	Thermoleophilia	Solirubrobacterales	Solirubrobacteraceae
0	0	0	0	0	0	0	0	47	0	0	0	0	0	0	0	Bacteria	Acidobacteria	Chloracidobacteria	RB41
0	0	1	1	17	15	9	11	32	13	19	25	24	29	30	55	Bacteria	Gemmatimonadetes
0	0	0	0	0	0	0	0	0	6	0	0	0	0	0	0	Bacteria	Gemmatimonadetes	Gemm-3
0	0	0	0	0	0	0	0	0	0	0	0	0	0	7	0	Bacteria	Proteobacteria	Deltaproteobacteria	NB1-j
0	0	0	0	0	0	0	0	0	0	0	0	0	0	24	0	Bacteria	Proteobacteria	Gammaproteobacteria	Alteromonadales	211ds20
0	0	0	0	0	0	0	0	9	0	0	0	14	0	27	22	Bacteria	Proteobacteria	Deltaproteobacteria	MIZ46
0	0	0	0	6	23	0	10	17	10	9	2	9	19	39	19	Bacteria	Gemmatimonadetes	Gemmatimonadetes
0	0	0	0	0	0	0	0	0	0	12	0	6	0	0	0	Bacteria	Gemmatimonadetes	Gemm-5
0	0	0	0	0	24	52	0	0	0	0	0	10	19	0	0	Bacteria	Chloroflexi	Anaerolineae	SBR1031	A4b
0	0	0	0	0	0	0	0	0	0	0	0	0	0	0	10	Bacteria	Chloroflexi	TK17	mle1-48
0	0	0	0	8	0	0	0	0	24	1	0	0	11	0	0	Bacteria	GN02	GKS2-174
0	0	2	2	6	5	2	10	3	0	7	10	0	0	20	29	Bacteria	Proteobacteria	Deltaproteobacteria	Myxococcales	Haliangiaceae
0	0	0	0	14	7	0	35	16	13	14	40	21	21	40	146	Bacteria	Chloroflexi	TK10	AKYG885	5B-12
0	0	0	0	0	0	0	0	0	0	0	0	0	13	0	0	Bacteria	Verrucomicrobia	Pedosphaerae	Pedosphaerales	OPB35
0	0	0	0	0	0	0	0	0	0	0	0	0	0	13	0	Bacteria	Bacteroidetes	Cytophagia	Cytophagales	Cyclobacteriaceae
0	0	0	0	5	4	4	11	17	20	6	11	3	11	12	9	Bacteria	Proteobacteria	Deltaproteobacteria	Myxococcales	Haliangiaceae
0	0	0	0	0	0	0	0	0	0	0	0	0	0	0	0	Bacteria	Proteobacteria	Deltaproteobacteria	Spirobacillales
0	3	0	5	30	54	13	63	93	78	43	42	49	93	101	123	Bacteria	Actinobacteria	Rubrobacteria	Rubrobacterales	Rubrobacteraceae
0	0	0	0	0	0	0	0	0	0	0	0	6	0	0	0	Bacteria	Proteobacteria	Deltaproteobacteria	Syntrophobacterales	Syntrophobacteraceae
0	0	0	0	133	85	37	188	98	109	39	171	95	146	153	376	Bacteria	Actinobacteria	Acidimicrobiia	Acidimicrobiales
0	0	0	0	0	0	0	0	0	0	0	0	4	0	0	0	Bacteria	Firmicutes	Clostridia	Halanaerobiales	Halanaerobiaceae
0	0	0	3	0	1	0	1	0	2	1	4	3	1	4	1	Bacteria	Proteobacteria	Deltaproteobacteria	NB1-j
0	0	0	0	0	0	2	2	4	3	0	3	0	9	16	0	Bacteria	Acidobacteria	Chloracidobacteria	11-24
0	0	0	0	3	0	6	0	1	0	0	5	3	5	4	0	Bacteria	Gemmatimonadetes	Gemmatimonadetes
0	0	0	0	6	0	4	4	8	13	3	5	9	20	15	18	Bacteria	Acidobacteria	Chloracidobacteria	PK29
0	0	0	0	0	0	0	0	33	0	0	0	0	0	0	0	Bacteria	Acidobacteria	Acidobacteria-6	iii1-15	RB40
0	0	0	0	0	0	0	0	41	0	0	0	0	0	0	0	Bacteria	Proteobacteria	Deltaproteobacteria	MIZ46
0	0	0	0	0	0	0	0	0	0	0	0	0	0	17	0	Bacteria	Bacteroidetes	Sphingobacteriia	Sphingobacteriales
0	0	0	0	0	0	0	0	0	0	0	0	0	0	8	0	Bacteria	Chloroflexi	Anaerolineae	CFB-26
0	3	0	0	0	0	0	0	0	0	0	0	0	0	0	0	Bacteria	Chloroflexi	Thermomicrobia	JG30-KF-CM45
0	0	0	0	10	0	0	12	12	13	1	3	0	16	5	0	Bacteria	Proteobacteria
0	0	0	0	0	0	0	0	0	0	0	0	0	0	0	14	Bacteria	WS3	PRR-12	Sediment-1
0	0	0	0	14	35	6	14	53	34	23	25	42	43	78	25	Bacteria	Gemmatimonadetes	Gemm-5
0	0	0	0	0	13	3	0	0	0	17	43	0	0	62	100	Bacteria	Nitrospirae	Nitrospira	Nitrospirales	0319-6A21
0	0	0	0	0	0	0	0	0	0	11	0	0	0	0	0	Bacteria	Proteobacteria	Deltaproteobacteria	MIZ46
0	0	0	0	24	12	7	31	73	68	35	40	27	62	108	62	Bacteria	Chlorobi
0	0	0	2	0	4	19	3	2	5	2	1	1	4	6	7	Bacteria	WS3	PRR-12	Sediment-1	PRR-10
0	0	0	0	32	44	19	23	45	40	30	39	44	47	72	58	Bacteria	Acidobacteria	Acidobacteria-6	iii1-15
0	0	0	0	0	1	0	0	2	14	17	25	3	9	41	68	Bacteria	Nitrospirae	Nitrospira	Nitrospirales	0319-6A21
0	0	0	0	0	0	0	0	0	2	0	0	0	0	0	18	Bacteria	GAL15
0	0	0	0	0	0	0	0	31	0	0	0	0	0	0	0	Bacteria	Acidobacteria	Chloracidobacteria	RB41
0	0	0	0	0	0	6	4	0	0	0	0	1	0	0	0	Bacteria	Proteobacteria	Deltaproteobacteria	Syntrophobacterales	Syntrophobacteraceae
0	0	0	0	0	0	0	0	0	0	0	0	0	0	0	17	Bacteria	Chloroflexi	Anaerolineae	SBR1031	SJA-101
0	2	0	4	40	37	32	36	151	46	50	41	60	95	0	120	Bacteria	Proteobacteria	Deltaproteobacteria	Syntrophobacterales	Syntrophobacteraceae
0	0	0	0	0	0	0	0	0	0	0	0	0	6	0	0	Bacteria	Elusimicrobia	Elusimicrobia	Elusimicrobiales
0	0	0	0	2	0	4	6	3	8	5	60	6	0	3	38	Bacteria	Gemmatimonadetes	Gemmatimonadetes	C114
0	0	0	0	0	0	0	0	6	0	0	0	0	0	0	0	Bacteria	Acidobacteria	Sva0725	Sva0725
0	0	0	0	0	4	1	0	2	0	11	0	40	7	142	0	Bacteria	Bacteroidetes	Cytophagia	Cytophagales	Cyclobacteriaceae
0	0	0	0	0	3	2	2	11	18	0	3	13	29	15	0	Bacteria	Acidobacteria	Chloracidobacteria	RB41
0	0	0	0	0	7	0	6	14	12	2	9	12	21	16	5	Bacteria	Actinobacteria	Rubrobacteria	Rubrobacterales	Rubrobacteraceae
0	0	0	0	0	0	0	3	0	0	0	0	0	0	0	0	Bacteria	Firmicutes	Erysipelotrichi	Erysipelotrichales	Erysipelotrichaceae
0	0	0	0	50	77	39	80	140	85	75	103	130	123	199	147	Bacteria	Acidobacteria	Acidobacteria-6	iii1-15
0	0	0	0	0	0	0	5	0	0	0	0	0	0	0	0	Bacteria	Proteobacteria	Deltaproteobacteria	Myxococcales
0	0	0	0	16	5	0	21	22	23	27	42	25	39	58	89	Bacteria	Acidobacteria	iii1-8	DS-18
0	0	0	0	0	0	0	0	0	8	0	0	0	0	0	0	Bacteria	Chloroflexi	Chloroflexi	Roseiflexales	Kouleothrixaceae
0	0	0	0	0	6	0	0	0	0	0	0	0	0	0	0	Bacteria	Fibrobacteres	Fibrobacteria	258ds10
0	0	0	0	0	0	0	0	19	0	0	0	0	0	0	0	Bacteria	Acidobacteria	Chloracidobacteria	11-24
0	0	0	0	0	0	0	0	10	0	0	0	0	0	0	0	Bacteria	WS3	PRR-12	Sediment-1
0	0	0	0	0	0	0	0	0	0	0	0	0	0	0	7	Bacteria	TM6	SJA-4
0	0	0	0	3	0	2	6	14	5	2	3	7	11	12	5	Bacteria	Chloroflexi	Anaerolineae	SBR1031	A4b
0	0	0	0	4	13	8	0	11	15	11	6	15	23	26	25	Bacteria	Acidobacteria	iii1-8	DS-18
0	0	0	0	0	13	0	5	0	11	0	0	27	13	0	5	Bacteria	Proteobacteria	Deltaproteobacteria	MIZ46
0	0	0	0	7	5	7	3	30	2	6	4	4	22	20	7	Bacteria	Bacteroidetes	Cytophagia	Cytophagales	Cytophagaceae
0	0	0	1	59	55	9	63	56	78	73	39	50	62	121	72	Bacteria	Acidobacteria	Acidobacteria-6	iii1-15	mb2424
0	0	0	0	0	5	0	0	0	0	0	0	0	0	0	0	Bacteria	Actinobacteria	Thermoleophilia	Solirubrobacterales
0	0	0	0	0	0	0	0	0	0	0	0	5	0	0	0	Bacteria	Actinobacteria	Thermoleophilia	Solirubrobacterales
0	0	0	0	0	0	0	0	0	10	0	0	0	0	0	0	Bacteria	Acidobacteria	Chloracidobacteria	11-24
0	0	0	0	22	11	8	0	49	67	13	18	16	47	20	40	Bacteria	Nitrospirae	Nitrospira	Nitrospirales	0319-6A21
0	0	1	8	38	42	37	59	112	51	47	92	98	173	129	76	Bacteria	Acidobacteria	Chloracidobacteria	RB41
0	0	0	0	9	45	27	32	58	38	20	21	38	61	67	38	Bacteria	Chloroflexi	Chloroflexi	Roseiflexales
0	0	0	0	37	45	12	30	56	29	0	35	83	52	0	44	Bacteria	Actinobacteria	Acidimicrobiia	Acidimicrobiales
0	0	0	0	0	0	0	0	0	0	0	0	0	0	0	10	Bacteria	OP3	PBS-25
0	0	0	0	0	0	0	0	0	0	0	0	0	3	0	0	Bacteria	Proteobacteria	Deltaproteobacteria	Spirobacillales
0	0	0	0	0	0	0	0	0	0	0	0	19	0	0	0	Bacteria	Gemmatimonadetes	Gemm-3
0	0	1	0	10	16	6	29	13	12	4	10	14	14	17	37	Bacteria	Chloroflexi	Ellin6529
0	0	0	0	0	2	0	0	0	0	0	0	0	0	0	0	Bacteria	Proteobacteria	Deltaproteobacteria	Spirobacillales
0	0	0	0	13	28	15	9	26	37	16	31	61	46	84	30	Bacteria	Acidobacteria	Acidobacteria-6	iii1-15
0	0	0	0	0	0	0	0	39	0	0	0	0	0	0	0	Bacteria	Gemmatimonadetes	Gemm-5
0	0	0	0	0	0	0	0	0	0	0	0	0	15	0	0	Bacteria	Proteobacteria	Deltaproteobacteria	MIZ46
0	0	0	0	0	0	0	0	0	0	0	0	0	0	0	41	Bacteria	TM7	TM7-1
0	0	0	0	23	0	20	37	19	14	15	37	13	26	37	35	Bacteria	Acidobacteria	Acidobacteria-6	iii1-15	mb2424
0	0	0	0	0	0	0	0	13	0	9	0	28	6	0	7	Bacteria	Gemmatimonadetes	Gemm-3
0	0	0	0	0	0	0	0	26	0	0	0	0	0	0	0	Bacteria	Gemmatimonadetes	Gemm-5
0	0	0	0	0	0	0	0	0	0	0	0	0	9	0	0	Bacteria	Acidobacteria	Acidobacteria-6	CCU21
0	0	0	0	0	0	10	9	0	0	11	15	0	12	10	55	Bacteria	Proteobacteria	Deltaproteobacteria	Myxococcales
0	0	0	0	0	0	0	0	0	0	0	8	0	0	0	0	Bacteria	Chloroflexi	Anaerolineae	CFB-26
0	0	0	0	0	0	0	0	80	0	0	0	0	0	0	0	Bacteria	Actinobacteria	MB-A2-108	0319-7L14
0	0	0	0	0	0	0	0	0	0	0	0	0	0	14	0	Bacteria	Acidobacteria	Acidobacteria-6	iii1-15	mb2424
0	0	2	0	0	3	0	4	8	4	4	1	4	5	16	18	Bacteria	Gemmatimonadetes	Gemm-3
0	0	0	0	0	0	0	0	0	0	0	0	0	0	0	57	Bacteria	Proteobacteria	Deltaproteobacteria	Syntrophobacterales	Syntrophobacteraceae
0	0	0	0	30	49	24	27	55	32	31	44	36	34	38	100	Bacteria	Actinobacteria	Thermoleophilia	Gaiellales	Gaiellaceae
0	0	0	0	0	0	0	0	0	0	0	0	0	85	0	0	Bacteria	Acidobacteria	Sva0725	Sva0725
0	0	0	0	17	3	4	40	19	24	23	17	24	19	84	42	Bacteria	Acidobacteria	S035
0	0	0	0	0	0	0	0	0	8	3	11	6	26	9	10	Bacteria	Proteobacteria	Deltaproteobacteria	Myxococcales	Cystobacterineae
0	0	0	0	7	10	2	3	45	24	4	14	13	40	20	17	Bacteria	Gemmatimonadetes	Gemm-3
0	0	0	1	0	1	5	8	17	10	19	12	6	30	42	38	Bacteria	Nitrospirae	Nitrospira	Nitrospirales	Leptospirillaceae
0	0	0	0	0	11	0	1	7	11	2	11	11	1	6	20	Bacteria	Acidobacteria	Acidobacteria-6	iii1-15
0	0	0	0	0	16	0	0	0	0	0	0	0	0	0	0	Bacteria	Proteobacteria	Betaproteobacteria	MND1
0	0	0	0	0	0	0	0	11	0	0	0	0	0	0	0	Bacteria	Proteobacteria	Betaproteobacteria	Burkholderiales	Burkholderiaceae
0	0	0	0	0	0	0	0	11	0	0	0	0	0	0	0	Bacteria	Proteobacteria	Deltaproteobacteria	Spirobacillales
0	0	0	0	0	0	0	0	5	0	0	0	0	0	0	0	Bacteria	Actinobacteria	Coriobacteriia	Coriobacteriales	Coriobacteriaceae
0	0	0	0	0	0	0	0	0	0	0	0	0	0	0	21	Bacteria	GN02	GKS2-174
0	0	0	0	3	2	7	3	17	22	0	1	8	18	15	9	Bacteria	Gemmatimonadetes	Gemm-2
0	0	0	0	11	21	0	50	18	16	11	13	9	31	11	13	Bacteria	Bacteroidetes	Bacteroidia	Bacteroidales	Rikenellaceae
0	0	0	0	4	11	9	9	16	13	19	6	20	25	18	32	Bacteria	Proteobacteria	Deltaproteobacteria	Entotheonellales	Entotheonellaceae
0	0	0	1	7	2	0	16	2	2	7	0	0	9	6	91	Bacteria	Gemmatimonadetes	Gemm-5
0	0	0	0	0	0	0	0	0	0	0	0	0	0	0	31	Bacteria	Actinobacteria	MB-A2-108	0319-7L14
0	0	0	0	13	8	0	22	0	11	4	0	0	30	0	16	Bacteria	TM7	TM7-1
0	0	0	0	0	0	0	5	0	0	9	23	0	7	8	21	Bacteria	Acidobacteria	Acidobacteria-6	CCU21
0	0	0	0	0	2	0	0	30	37	11	11	15	30	0	31	Bacteria	Proteobacteria	Deltaproteobacteria	Syntrophobacterales	Syntrophobacteraceae
0	0	0	0	0	0	0	0	0	0	0	0	0	0	8	0	Bacteria	Bacteroidetes	Rhodothermi	Rhodothermales	Balneolaceae
0	0	0	0	13	5	0	11	19	10	10	5	14	39	26	36	Bacteria	Actinobacteria	MB-A2-108	0319-7L14
0	0	0	0	0	0	0	0	0	0	0	0	0	0	0	18	Bacteria	Proteobacteria	Deltaproteobacteria	Entotheonellales	Entotheonellaceae
0	0	0	0	0	0	0	0	0	13	0	0	0	0	0	0	Bacteria	Bacteroidetes	Saprospirae	Saprospirales	Saprospiraceae
0	0	0	0	0	0	0	0	0	0	0	0	0	0	15	0	Bacteria	Proteobacteria	TA18	PHOS-HD29
0	0	0	0	0	0	0	0	0	0	0	0	0	0	0	8	Bacteria	Actinobacteria	Thermoleophilia	Solirubrobacterales
0	0	0	0	0	0	0	0	16	0	0	0	0	0	0	0	Bacteria	MVP-21
0	0	0	0	33	0	8	41	28	16	28	36	23	29	77	32	Bacteria	Gemmatimonadetes	Gemm-1
0	0	0	0	0	0	0	0	0	0	0	0	0	0	0	23	Bacteria	Proteobacteria	Gammaproteobacteria	Xanthomonadales	Sinobacteraceae
0	0	0	3	0	0	0	0	0	0	0	0	0	0	0	0	Bacteria	Acidobacteria	Chloracidobacteria	DS-100
0	0	0	0	0	8	0	8	5	0	4	4	2	4	9	10	Bacteria	Bacteroidetes	Sphingobacteriia	Sphingobacteriales
0	0	0	0	0	0	0	0	0	0	0	0	0	8	0	0	Bacteria	Acidobacteria	Chloracidobacteria	RB41
0	0	0	0	0	0	0	0	0	0	0	0	0	19	0	0	Bacteria	Acidobacteria	iii1-8	DS-18
0	0	0	0	4	0	0	2	1	2	0	13	2	0	8	33	Bacteria	Chloroflexi	Anaerolineae	S0208
0	0	0	0	0	0	0	5	8	3	4	56	0	10	0	17	Bacteria	Acidobacteria	Acidobacteria-6	iii1-15
0	0	0	0	0	0	0	0	17	0	0	0	0	0	0	0	Bacteria	Acidobacteria	Sva0725	Sva0725
0	0	0	0	10	0	4	0	10	12	0	6	18	14	23	14	Bacteria	Chloroflexi	SAR202
0	0	0	0	0	0	0	0	0	0	0	0	10	0	0	0	Bacteria	Gemmatimonadetes	Gemm-3
0	0	0	0	0	0	0	5	0	28	10	1	0	0	2	8	Bacteria	Acidobacteria	Sva0725	Sva0725
0	0	0	0	0	0	0	0	0	0	0	0	20	0	0	0	Bacteria	Bacteroidetes	Sphingobacteriia	Sphingobacteriales
0	0	0	0	5	8	4	9	18	2	10	12	13	20	17	3	Bacteria	Bacteroidetes	Cytophagia	Cytophagales	Cytophagaceae
0	0	0	0	0	0	0	0	0	0	0	0	0	0	0	0	Bacteria	Actinobacteria	MB-A2-108
0	0	0	0	0	0	0	7	0	0	0	0	0	0	0	0	Bacteria	Acidobacteria	Chloracidobacteria	RB41
0	0	0	0	0	5	0	11	9	3	0	1	2	6	0	8	Bacteria	Chloroflexi	Thermomicrobia	AKYG1722
0	0	0	0	0	0	0	0	0	0	0	0	0	0	0	63	Bacteria	Acidobacteria	Sva0725	Sva0725
0	5	14	35	36	34	7	33	30	26	31	16	52	96	73	293	Bacteria	Acidobacteria	Chloracidobacteria	RB41
0	0	3	0	16	2	2	7	17	6	8	9	9	15	19	20	Bacteria	Proteobacteria	Deltaproteobacteria	Syntrophobacterales	Syntrophobacteraceae
0	0	0	0	8	4	0	10	2	10	9	1	4	8	7	54	Bacteria	Gemmatimonadetes	Gemmatimonadetes	C114
0	0	0	0	0	0	0	0	0	0	0	0	0	0	7	0	Bacteria	Elusimicrobia	Elusimicrobia	Elusimicrobiales
0	0	0	0	0	0	0	0	0	0	0	0	5	0	0	0	Bacteria	Proteobacteria	Deltaproteobacteria	Myxococcales	Cystobacterineae
0	0	0	0	0	0	0	0	0	0	0	0	0	0	11	0	Bacteria	Proteobacteria	Deltaproteobacteria	MIZ46
0	0	0	0	1	8	2	0	7	3	11	0	3	13	15	0	Bacteria	Bacteroidetes	Cytophagia	Cytophagales	Flammeovirgaceae
0	0	0	0	0	5	0	5	0	19	10	6	21	11	10	17	Bacteria	Elusimicrobia	Elusimicrobia	IIb
0	0	0	0	3	6	15	0	5	3	2	4	0	6	8	0	Bacteria	Bacteroidetes	Cytophagia	Cytophagales	Cytophagaceae
0	0	0	0	2	6	0	4	4	8	3	1	7	4	7	7	Bacteria	Acidobacteria	Chloracidobacteria	11-24
0	0	0	0	2	14	0	12	5	3	8	7	5	7	15	28	Bacteria	Acidobacteria	Acidobacteria-6	iii1-15
0	0	0	0	3	0	0	0	7	7	0	0	4	6	4	2	Bacteria	Acidobacteria	Chloracidobacteria	RB41
0	0	0	0	169	72	41	217	265	145	74	389	253	400	331	982	Bacteria	Actinobacteria	Acidimicrobiia	Acidimicrobiales
0	0	0	0	6	0	26	0	36	0	4	0	2	6	10	0	Bacteria	Bacteroidetes	Sphingobacteriia	Sphingobacteriales
0	0	0	0	0	0	0	0	0	0	0	0	6	0	0	0	Bacteria	Proteobacteria	Deltaproteobacteria	Entotheonellales	Entotheonellaceae
0	0	0	0	0	0	0	0	0	0	0	48	0	0	0	0	Bacteria	Proteobacteria	Deltaproteobacteria	MIZ46
0	0	0	0	0	2	2	6	16	6	3	8	5	11	14	7	Bacteria	Gemmatimonadetes	Gemm-1
0	0	0	0	4	6	1	3	10	15	2	2	28	12	17	13	Bacteria	Proteobacteria	Deltaproteobacteria	Entotheonellales	Entotheonellaceae
0	0	0	0	1	0	0	6	4	3	0	7	0	2	10	24	Bacteria	Nitrospirae	Nitrospira	Nitrospirales	0319-6A21
0	0	0	0	10	0	0	0	0	0	0	0	0	0	0	0	Bacteria	Acidobacteria	Acidobacteria-6	CCU21
0	0	0	0	8	0	4	7	0	6	2	14	3	15	19	0	Bacteria	Proteobacteria	Deltaproteobacteria	Syntrophobacterales	Syntrophobacteraceae
0	0	0	3	13	61	0	50	31	18	21	20	10	47	29	57	Bacteria	Bacteroidetes	Bacteroidia	Bacteroidales	S24-7
0	0	0	0	0	0	0	0	0	0	0	0	0	2	0	0	Bacteria	Planctomycetes	Phycisphaerae	Phycisphaerales	Phycisphaeraceae
0	0	0	0	0	0	0	0	0	0	0	0	0	0	0	62	Bacteria	Acidobacteria	Acidobacteria-6	iii1-15
0	0	0	0	8	8	4	3	0	26	7	4	8	30	19	16	Bacteria	Bacteroidetes	Cytophagia	Cytophagales	Cytophagaceae
0	0	0	0	0	0	3	0	0	0	0	0	0	0	0	0	Bacteria	Proteobacteria	Deltaproteobacteria	Myxococcales	Cystobacterineae
0	0	0	0	0	0	0	7	0	0	0	8	0	5	4	10	Bacteria	Elusimicrobia	Elusimicrobia	MVP-88
0	0	1	0	23	23	4	19	34	14	36	10	32	36	17	25	Bacteria	Acidobacteria	Chloracidobacteria	DS-100
0	0	0	0	0	0	0	0	0	0	0	0	0	0	0	6	Bacteria	Fibrobacteres	Fibrobacteria	258ds10
0	0	0	0	0	0	0	5	0	3	0	0	0	11	18	0	Bacteria	Bacteroidetes	Saprospirae	Saprospirales
0	0	0	0	2	8	7	8	25	17	9	10	9	22	22	6	Bacteria	Acidobacteria	Chloracidobacteria	11-24
0	0	0	0	0	12	0	0	0	0	0	0	0	0	0	0	Bacteria	Actinobacteria	Thermoleophilia	Solirubrobacterales
0	0	0	0	0	0	0	0	0	0	0	0	19	0	0	0	Bacteria	Chloroflexi	Thermomicrobia	JG30-KF-CM45
0	0	0	0	16	0	3	12	13	6	3	19	22	22	34	14	Bacteria	Chloroflexi	Anaerolineae	SBR1031	A4b
0	0	0	0	9	4	6	4	6	7	6	2	4	9	5	6	Bacteria	Gemmatimonadetes	Gemmatimonadetes
0	0	0	0	0	0	0	0	33	0	0	0	0	0	0	0	Bacteria	Bacteroidetes	Sphingobacteriia	Sphingobacteriales
0	0	0	4	18	8	2	26	3	11	30	78	5	22	73	106	Bacteria	Gemmatimonadetes	Gemm-5
0	0	0	0	0	0	0	0	0	0	0	0	0	0	28	0	Bacteria	Acidobacteria	DA052	Ellin6513
0	0	0	0	0	0	0	0	0	0	0	0	0	0	0	25	Bacteria	Actinobacteria	MB-A2-108
0	0	0	0	0	0	0	0	5	0	0	0	0	0	0	0	Bacteria	Actinobacteria	Rubrobacteria	Rubrobacterales	Rubrobacteraceae
0	0	0	0	15	92	0	17	29	27	7	22	27	37	27	16	Bacteria	Bacteroidetes	Bacteroidia	Bacteroidales	S24-7
0	0	0	0	0	0	0	0	0	5	0	0	0	0	0	0	Bacteria	Elusimicrobia	Elusimicrobia	Elusimicrobiales
0	0	0	0	0	0	4	0	7	16	0	0	12	20	0	6	Bacteria	Acidobacteria	Acidobacteria-6	iii1-15
0	0	0	0	0	0	0	7	4	6	3	3	5	13	9	36	Bacteria	Acidobacteria	GAL08
0	0	0	0	0	0	0	0	17	0	0	0	0	0	0	0	Bacteria	Acidobacteria	Sva0725	Sva0725
0	0	0	0	0	0	0	0	0	0	0	0	0	0	0	9	Bacteria	Planctomycetes	OM190	CL500-15
0	0	0	0	16	30	10	28	60	26	16	22	43	48	29	65	Bacteria	Actinobacteria	Thermoleophilia	Solirubrobacterales
0	0	0	0	0	0	0	0	0	0	0	0	0	0	0	9	Bacteria	Proteobacteria	Deltaproteobacteria	Syntrophobacterales	Syntrophobacteraceae
0	0	0	0	5	0	0	0	8	11	0	6	0	0	0	2	Bacteria	Acidobacteria	Acidobacteria-6	iii1-15	mb2424
0	0	0	17	24	23	23	33	133	16	22	14	103	91	62	44	Bacteria	Acidobacteria	Chloracidobacteria	RB41	Ellin6075
0	0	0	0	2	0	0	2	15	7	0	1	11	6	14	2	Bacteria	Gemmatimonadetes	Gemm-5
0	0	0	0	0	0	0	0	0	0	7	0	2	0	11	14	Bacteria	TM6	SJA-4	S1198
0	0	0	0	0	0	0	0	0	0	0	0	0	108	0	0	Bacteria	Acidobacteria	iii1-8	DS-18
0	0	0	0	0	3	5	13	23	6	4	9	12	18	15	9	Bacteria	Gemmatimonadetes	Gemmatimonadetes	KD8-87
0	0	0	0	1	0	0	0	7	2	3	5	0	0	5	2	Bacteria	Chloroflexi	Anaerolineae	SBR1031	SJA-101
0	0	0	0	0	0	0	0	0	18	12	0	12	0	0	0	Bacteria	Proteobacteria	Gammaproteobacteria	Alteromonadales	211ds20
0	0	0	0	0	0	2	2	7	11	4	0	18	24	4	3	Bacteria	Acidobacteria	Chloracidobacteria	11-24
0	0	0	0	0	0	0	0	8	0	0	0	0	0	0	0	Bacteria	Acidobacteria	AT-s54
0	0	0	0	7	10	0	10	10	12	0	14	8	9	12	6	Bacteria	Chloroflexi	Thermomicrobia	AKYG1722
0	0	0	0	0	0	0	0	0	0	0	0	0	12	0	0	Bacteria	Proteobacteria	Deltaproteobacteria	Syntrophobacterales	Syntrophobacteraceae
0	0	0	5	0	0	0	0	0	0	0	0	0	0	0	0	Bacteria	GAL15
0	0	11	36	34	32	27	73	83	41	22	126	64	103	79	390	Bacteria	Chloroflexi	Ellin6529
0	0	0	0	11	30	12	40	55	20	14	23	28	37	36	52	Bacteria	Proteobacteria	Alphaproteobacteria	Rhodospirillales
0	0	0	0	0	0	0	0	0	4	0	5	0	6	0	11	Bacteria	Chloroflexi	SAR202
0	0	0	0	3	8	0	1	3	6	0	7	0	5	8	24	Bacteria	Acidobacteria	Acidobacteria-6	iii1-15	mb2424
0	0	0	0	5	0	0	0	0	0	11	0	0	0	9	0	Bacteria	Proteobacteria	Gammaproteobacteria	Oceanospirillales	Hahellaceae
0	0	0	0	13	0	0	1	4	5	3	4	3	5	18	4	Bacteria	Acidobacteria	Sva0725	Sva0725
0	0	0	0	6	0	0	0	0	0	0	0	0	0	0	16	Bacteria	Actinobacteria	Thermoleophilia	Solirubrobacterales
0	0	0	0	7	0	2	9	3	1	3	9	0	6	13	4	Bacteria	Gemmatimonadetes	Gemm-5
0	0	0	0	0	2	7	0	7	0	4	7	0	10	6	9	Bacteria	Acidobacteria	Chloracidobacteria
0	0	0	0	0	0	0	0	0	0	0	0	0	0	0	14	Bacteria	Acidobacteria	Chloracidobacteria
0	0	0	0	8	14	0	4	28	7	0	2	14	18	39	15	Bacteria	Gemmatimonadetes	Gemmatimonadetes
0	0	0	0	14	28	7	18	34	25	10	33	23	38	37	52	Bacteria	Actinobacteria	Thermoleophilia	Gaiellales	Gaiellaceae
0	0	0	0	34	5	11	55	29	28	23	25	35	35	102	59	Bacteria	Acidobacteria	Acidobacteria-6	iii1-15	RB40
0	0	0	0	0	0	18	0	0	0	0	0	0	0	0	0	Bacteria	Proteobacteria	Deltaproteobacteria	MIZ46
0	0	0	0	0	0	0	0	0	0	0	0	0	0	0	14	Bacteria	Proteobacteria	Betaproteobacteria
0	0	0	0	0	0	0	0	0	0	0	0	0	0	0	0	Bacteria	Planctomycetes	OM190	agg27
0	0	0	0	0	0	0	0	0	0	0	0	0	0	8	0	Bacteria	Acidobacteria	Sva0725	Sva0725
0	0	0	0	1	0	2	0	8	5	0	0	10	8	4	2	Bacteria	Bacteroidetes	Cytophagia	Cytophagales	Cytophagaceae
0	0	0	0	0	17	0	0	0	0	0	0	0	0	0	0	Bacteria	Proteobacteria	Deltaproteobacteria	Myxococcales	Cystobacterineae
0	0	0	0	0	0	0	0	0	0	0	0	0	0	0	0	Bacteria	WS3	PRR-12	Sediment-1	PRR-10
0	0	0	0	0	0	0	0	0	0	0	0	0	0	9	0	Bacteria	Chloroflexi	SHA-26
0	0	0	0	13	11	0	21	5	13	5	28	7	20	29	36	Bacteria	Proteobacteria	Deltaproteobacteria	Myxococcales	OM27
0	0	0	0	0	0	0	0	0	0	0	0	7	0	0	0	Bacteria	Chloroflexi	Thermomicrobia
0	0	0	0	0	0	0	0	0	0	0	0	8	0	0	0	Bacteria	Chloroflexi	Anaerolineae	SBR1031	A4b
0	0	0	0	6	0	0	0	0	0	0	0	0	0	0	0	Bacteria	WS3	PRR-12	Sediment-1
0	0	0	0	0	0	0	0	0	0	0	0	0	0	0	8	Bacteria	Chloroflexi	SAR202
0	0	0	0	0	0	6	0	0	0	0	0	0	0	0	0	Bacteria	Gemmatimonadetes	Gemm-5
0	0	0	0	3	0	1	0	38	0	9	0	1	0	7	1	Bacteria	WS3	PRR-12	Sediment-1
0	0	0	14	20	2	0	0	2	9	56	0	3	0	20	634	Bacteria	Bacteroidetes	Sphingobacteriia	Sphingobacteriales
0	0	1	0	1	7	0	11	11	16	7	0	6	16	0	0	Bacteria	Acidobacteria	Sva0725	Sva0725
0	0	0	0	4	5	1	0	0	12	0	9	8	5	15	5	Bacteria	Acidobacteria	Acidobacteria-6	iii1-15
0	0	0	0	0	0	0	0	0	0	0	11	0	0	0	16	Bacteria	Actinobacteria	Thermoleophilia	Solirubrobacterales
0	0	0	0	0	0	0	0	0	3	0	0	0	0	0	0	Bacteria	Bacteroidetes	Bacteroidia	Bacteroidales
0	0	0	0	0	5	32	0	132	0	0	0	12	4	0	0	Bacteria	Gemmatimonadetes	Gemm-3
0	0	0	0	0	0	0	0	0	0	0	11	0	0	0	0	Bacteria	Acidobacteria	Sva0725	Sva0725
0	0	0	0	6	0	0	3	0	1	0	0	2	59	0	0	Bacteria	Chloroflexi	Anaerolineae	SBR1031	A4b
0	0	0	0	0	0	4	0	5	0	0	0	8	2	6	2	Bacteria	Chlorobi	OPB56
0	0	0	0	0	0	0	0	0	0	0	19	0	0	0	0	Bacteria	GN02	GKS2-174
0	0	0	0	0	0	0	0	21	0	0	0	0	0	0	0	Bacteria	Gemmatimonadetes	Gemm-5
0	0	0	0	0	0	0	0	0	0	0	0	0	0	0	8	Bacteria	Acidobacteria	Acidobacteria-6	iii1-15
0	0	0	0	0	0	0	9	0	0	0	0	0	0	0	0	Bacteria	Actinobacteria	MB-A2-108	0319-7L14
0	0	0	0	0	0	0	0	0	0	0	0	0	0	0	7	Bacteria	Proteobacteria	Deltaproteobacteria	Spirobacillales
0	0	0	3	14	66	10	30	38	33	30	30	18	42	38	27	Bacteria	Bacteroidetes	Bacteroidia	Bacteroidales	S24-7
0	0	0	5	6	0	0	0	1	4	13	16	2	8	10	51	Bacteria	WS3	PRR-12	Sediment-1	PRR-10
0	0	0	2	0	0	0	0	0	0	0	0	0	0	0	0	Bacteria	Acidobacteria	Chloracidobacteria
0	0	0	0	8	0	0	0	3	9	13	2	2	15	6	11	Bacteria	Acidobacteria	Acidobacteria-6	iii1-15	mb2424
0	0	5	0	0	9	0	8	22	16	0	0	18	22	25	23	Bacteria	Actinobacteria	Thermoleophilia	Solirubrobacterales
0	0	0	0	0	1	4	14	15	0	0	0	6	9	7	22	Bacteria	Proteobacteria	Deltaproteobacteria	Myxococcales	Haliangiaceae
0	0	0	0	6	12	11	19	33	11	5	41	33	44	41	73	Bacteria	Chloroflexi	Ellin6529
0	0	0	0	0	0	0	0	0	0	0	0	0	0	0	24	Bacteria	Proteobacteria	Deltaproteobacteria	Myxococcales
0	0	0	0	26	0	0	0	0	0	0	0	0	0	0	0	Bacteria	Gemmatimonadetes	Gemm-1
0	0	6	0	0	0	0	0	0	0	0	0	0	0	0	0	Bacteria	TM7	TM7-1
0	0	0	0	50	54	11	46	73	75	35	31	55	81	63	44	Bacteria	Chloroflexi	Chloroflexi	Roseiflexales
0	0	0	0	0	0	0	0	0	0	0	0	4	0	0	0	Bacteria	Fibrobacteres	Fibrobacteria	258ds10
0	0	0	0	6	19	0	23	32	19	12	29	11	19	0	66	Bacteria	Proteobacteria	Deltaproteobacteria	Myxococcales	Haliangiaceae
0	0	0	0	7	10	7	16	39	30	18	21	14	13	38	48	Bacteria	Acidobacteria	Acidobacteria-6	iii1-15
0	0	0	0	0	0	0	0	0	0	0	0	0	0	0	13	Bacteria	Chloroflexi	Anaerolineae	H39
0	0	0	0	0	0	0	0	2	0	0	0	0	0	0	0	Bacteria	Planctomycetes	Phycisphaerae	Phycisphaerales
0	0	0	0	0	0	5	0	5	0	4	5	3	8	0	4	Bacteria	Actinobacteria	Thermoleophilia	Solirubrobacterales
0	0	0	0	0	0	0	0	0	0	0	0	0	0	0	32	Bacteria	Chloroflexi	TK10	AKYG885	5B-12
0	0	0	0	0	0	0	5	0	0	0	0	0	0	0	0	Bacteria	Actinobacteria	Thermoleophilia	Solirubrobacterales
0	0	0	0	0	30	0	0	0	0	0	0	0	0	0	0	Bacteria	Proteobacteria	Deltaproteobacteria	MIZ46
0	0	0	0	0	0	0	0	0	0	0	0	0	3	0	0	Bacteria	Acidobacteria	Acidobacteria-6	iii1-15
0	0	0	2	5	17	2	17	10	18	0	5	4	11	9	17	Bacteria	Bacteroidetes	Bacteroidia	Bacteroidales	S24-7
0	0	0	0	7	0	0	8	33	10	0	7	0	17	30	33	Bacteria	Chloroflexi	Anaerolineae	CFB-26
0	0	0	0	0	0	0	0	8	0	0	0	0	0	0	0	Bacteria	Firmicutes	Bacilli	Bacillales	Paenibacillaceae
0	0	0	0	17	0	0	0	0	0	0	0	0	0	0	0	Bacteria	Chlorobi
0	0	0	0	0	0	0	0	0	0	0	11	0	0	0	0	Bacteria	Acidobacteria	Acidobacteria-6	iii1-15
0	0	0	0	14	10	0	2	24	9	4	0	17	20	20	5	Bacteria	Gemmatimonadetes	Gemm-3
0	0	0	0	0	0	0	0	0	0	0	0	11	0	16	0	Bacteria	Acidobacteria	Acidobacteria-6	iii1-15	RB40
0	0	0	0	0	0	0	0	0	0	0	0	0	0	0	6	Bacteria	Chloroflexi	Anaerolineae	SBR1031	A4b
0	0	1	0	4	0	0	10	34	0	0	9	5	2	3	3	Bacteria	Chloroflexi	Anaerolineae	S0208
0	0	0	0	0	0	0	0	0	0	0	0	0	0	0	15	Bacteria	Proteobacteria	Deltaproteobacteria	Syntrophobacterales	Syntrophobacteraceae
0	0	0	0	0	0	0	0	0	12	0	0	0	0	0	0	Bacteria	Proteobacteria	Deltaproteobacteria	Spirobacillales
0	0	0	0	0	0	0	0	0	0	0	0	0	0	0	27	Bacteria	Actinobacteria	MB-A2-108
0	0	0	0	5	5	0	2	14	5	1	0	7	12	13	0	Bacteria	Nitrospirae	Nitrospira	Nitrospirales	0319-6A21
0	0	0	0	0	0	0	0	0	0	6	0	0	0	0	0	Bacteria	Elusimicrobia	Elusimicrobia	FAC88
0	0	0	0	1	0	0	12	0	0	9	19	8	14	25	0	Bacteria	Proteobacteria	Deltaproteobacteria	Syntrophobacterales	Syntrophobacteraceae
0	0	0	0	0	0	0	0	64	0	0	0	0	0	0	0	Bacteria	Chloroflexi	Thermomicrobia
0	0	0	0	0	0	0	0	0	0	0	0	0	0	0	0	Bacteria	Planctomycetes	Planctomycetia	Gemmatales	Gemmataceae
0	0	0	0	0	0	0	0	0	0	0	0	0	0	0	0	Bacteria	Proteobacteria	Deltaproteobacteria	Entotheonellales	Entotheonellaceae
0	0	0	0	0	0	0	0	0	8	0	0	0	0	0	0	Bacteria	Chloroflexi	Chloroflexi	Roseiflexales	Kouleothrixaceae
0	0	0	0	0	7	14	0	6	0	1	3	0	5	0	0	Bacteria	Gemmatimonadetes	Gemmatimonadetes	KD8-87
0	0	0	0	0	0	0	0	0	0	0	32	0	0	0	0	Bacteria	Acidobacteria	Chloracidobacteria	11-24
0	0	6	18	84	160	37	166	180	139	98	234	129	163	228	496	Bacteria	Actinobacteria	Thermoleophilia	Gaiellales	Gaiellaceae
0	0	0	0	11	7	8	7	15	3	0	0	23	15	10	9	Bacteria	Chloroflexi	Ellin6529
0	0	0	0	18	0	94	0	239	5	0	0	39	193	15	2	Bacteria	Chloroflexi	Thermomicrobia	JG30-KF-CM45
0	0	0	0	0	0	0	0	4	0	0	0	0	2	1	1	Bacteria	OP3	koll11
0	0	0	0	3	2	5	3	6	2	0	0	3	4	4	7	Bacteria	Firmicutes	Clostridia	Clostridiales	Peptococcaceae
0	0	0	0	0	0	0	0	0	0	0	0	0	0	37	0	Bacteria	Bacteroidetes	Sphingobacteriia	Sphingobacteriales
0	0	0	0	6	0	0	0	0	0	0	0	0	0	0	0	Bacteria	Nitrospirae	Nitrospira	Nitrospirales	0319-6A21
0	0	0	0	0	0	0	0	0	0	0	0	0	0	0	25	Bacteria	Acidobacteria	Acidobacteria-6	iii1-15
0	0	0	6	91	2	0	225	0	41	155	141	0	0	172	334	Bacteria	Bacteroidetes	Sphingobacteriia	Sphingobacteriales
0	0	0	0	5	0	0	6	0	0	0	2	0	2	0	0	Bacteria	Acidobacteria	RB25
0	0	0	0	0	0	0	0	0	0	0	0	0	0	4	0	Bacteria	Acidobacteria	Acidobacteria-6	iii1-15
0	0	0	0	0	0	0	0	0	0	0	0	0	0	0	5	Bacteria	Planctomycetes	Phycisphaerae	Phycisphaerales
0	0	0	0	0	0	0	4	0	0	0	0	0	0	0	0	Bacteria	Proteobacteria	Deltaproteobacteria	FAC87
0	0	0	0	0	11	0	0	0	0	0	0	0	0	0	0	Bacteria	Proteobacteria	Deltaproteobacteria	Myxococcales
0	0	0	0	0	0	0	0	0	0	4	0	0	0	0	0	Bacteria	Elusimicrobia	Elusimicrobia	MVP-88
0	0	0	0	1	0	0	0	4	0	2	0	1	8	10	1	Bacteria	Acidobacteria	iii1-8	DS-18
0	0	0	0	0	0	0	0	0	0	0	0	0	0	0	11	Bacteria	Gemmatimonadetes	Gemm-3
0	0	0	0	0	0	0	0	0	0	0	0	6	0	0	0	Bacteria	Acidobacteria	Acidobacteria-6	iii1-15	mb2424
0	0	0	0	0	0	0	0	0	0	0	0	0	0	0	0	Bacteria	Proteobacteria	Deltaproteobacteria	Spirobacillales
0	0	0	0	0	0	0	0	0	0	0	0	0	9	0	0	Bacteria	Gemmatimonadetes	Gemmatimonadetes
0	0	0	0	0	0	0	4	0	0	0	0	0	0	0	0	Bacteria	Proteobacteria	Deltaproteobacteria	FAC87
0	0	0	0	0	0	0	0	0	0	0	0	0	4	0	0	Bacteria	Bacteroidetes	Bacteroidia	Bacteroidales
0	0	0	0	2	8	3	3	15	8	4	3	10	17	11	21	Bacteria	Acidobacteria	Sva0725	Sva0725
0	0	0	0	0	0	0	0	0	0	0	0	0	0	0	16	Bacteria	Chloroflexi	S085
0	0	0	0	0	0	0	0	0	10	0	0	0	0	0	0	Bacteria	Acidobacteria	Chloracidobacteria	11-24
0	0	0	0	0	0	0	0	0	0	0	0	0	0	0	10	Bacteria	GAL15
0	0	0	0	0	0	0	0	0	0	0	0	9	0	0	0	Bacteria	Proteobacteria	Deltaproteobacteria	NB1-j
0	0	0	0	0	0	10	0	0	0	0	0	0	0	0	0	Bacteria	Proteobacteria	Deltaproteobacteria	MIZ46
0	0	0	0	0	0	34	0	0	0	0	0	0	0	0	0	Bacteria	Proteobacteria	Deltaproteobacteria	MIZ46
0	0	0	0	0	0	0	0	0	0	0	4	0	0	0	0	Bacteria	Acidobacteria	BPC102	B110
0	0	0	0	11	6	0	11	18	9	7	7	3	12	31	16	Bacteria	Elusimicrobia	Elusimicrobia	Elusimicrobiales
0	0	0	5	25	30	10	38	70	41	35	58	47	59	53	163	Bacteria	Actinobacteria	Rubrobacteria	Rubrobacterales	Rubrobacteraceae
0	0	0	0	9	7	0	0	15	12	7	4	3	27	28	20	Bacteria	Acidobacteria	Acidobacteria-6	iii1-15
0	0	0	0	10	0	0	0	0	3	9	0	19	0	0	0	Bacteria	Acidobacteria	iii1-8	DS-18
0	0	0	0	0	0	0	0	0	0	0	0	0	0	5	0	Bacteria	Acidobacteria	Solibacteres	JH-WHS99
0	0	0	0	0	0	2	0	2	0	10	0	4	5	2	2	Bacteria	Bacteroidetes	Rhodothermi	Rhodothermales	Rhodothermaceae
0	0	0	0	0	0	2	0	0	0	0	0	0	0	0	0	Bacteria	Proteobacteria	Deltaproteobacteria	Spirobacillales
0	0	0	0	0	0	0	2	5	0	0	1	2	8	15	7	Bacteria	Acidobacteria	DA052	Ellin6513
0	2	0	0	17	12	4	18	41	14	13	40	15	35	33	111	Bacteria	Proteobacteria	Deltaproteobacteria	Syntrophobacterales	Syntrophobacteraceae
0	10	0	10	95	92	39	199	404	159	91	107	271	258	280	301	Bacteria	Acidobacteria	Chloracidobacteria	RB41	Ellin6075
0	0	0	0	0	0	0	0	0	0	0	0	0	0	11	0	Bacteria	Acidobacteria	Chloracidobacteria	11-24
0	0	0	0	12	5	0	5	6	4	1	5	5	22	4	5	Bacteria	Acidobacteria	Chloracidobacteria
0	0	0	0	5	12	0	3	12	8	4	0	4	9	6	17	Bacteria	Acidobacteria	PAUC37f
0	0	0	0	0	0	0	0	5	0	0	0	0	0	0	0	Bacteria	Proteobacteria	Deltaproteobacteria	Myxococcales
0	0	4	0	40	43	19	37	76	39	44	48	72	66	116	70	Bacteria	Acidobacteria	Acidobacteria-6	iii1-15
0	0	0	0	6	0	0	0	0	1	9	2	1	1	4	1	Bacteria	Bacteroidetes	Sphingobacteriia	Sphingobacteriales
0	0	0	18	34	31	53	32	256	69	49	19	107	167	150	89	Bacteria	Bacteroidetes	Cytophagia	Cytophagales	Cytophagaceae
0	0	0	0	0	0	0	0	0	0	0	4	0	0	0	0	Bacteria	Elusimicrobia	Elusimicrobia	IIb
0	0	0	0	0	0	0	0	14	0	0	0	6	0	15	0	Bacteria	Bacteroidetes	Bacteroidia	Bacteroidales
0	0	0	0	0	0	0	0	0	0	2	0	0	0	0	0	Bacteria	TM6	SJA-4
0	0	0	0	13	4	8	8	29	5	0	5	15	20	26	15	Bacteria	Chloroflexi	Chloroflexi	Roseiflexales	Kouleothrixaceae
0	0	0	0	0	0	0	0	0	0	0	0	0	0	0	58	Bacteria	Acidobacteria	iii1-8	32-20
0	0	0	0	0	0	0	0	0	0	0	0	0	3	0	0	Bacteria	Elusimicrobia	Elusimicrobia	Elusimicrobiales
0	0	0	0	5	13	0	0	19	17	9	7	19	22	22	11	Bacteria	Proteobacteria	Deltaproteobacteria	Syntrophobacterales	Syntrophobacteraceae
0	0	0	0	0	0	0	0	0	7	0	0	0	0	0	0	Bacteria	Actinobacteria	Thermoleophilia	Solirubrobacterales
0	0	0	0	9	0	0	9	0	0	25	0	7	0	4	0	Bacteria	Acidobacteria	Sva0725	Sva0725
0	0	0	0	6	35	0	20	43	15	15	17	11	17	27	26	Bacteria	Bacteroidetes	Bacteroidia	Bacteroidales	S24-7
0	0	0	0	3	8	2	6	13	0	4	14	8	6	4	19	Bacteria	Proteobacteria	Alphaproteobacteria	Rhodospirillales
0	0	0	0	8	17	14	19	36	17	4	6	5	14	34	16	Bacteria	Acidobacteria	Acidobacteria-6	iii1-15	RB40
0	0	0	0	1	0	0	0	3	6	4	0	2	2	4	7	Bacteria	Acidobacteria	iii1-8	DS-18
0	0	0	0	0	0	0	0	9	0	0	0	0	0	0	0	Bacteria	Acidobacteria	iii1-8	DS-18
0	0	0	0	0	0	0	1	3	8	1	5	5	0	1	0	Bacteria	Bacteroidetes	Rhodothermi	Rhodothermales	Rhodothermaceae
0	0	0	0	0	4	7	0	18	0	0	0	8	8	0	8	Bacteria	Gemmatimonadetes	Gemmatimonadetes
0	0	0	0	16	19	5	17	11	11	16	27	16	30	35	29	Bacteria	Gemmatimonadetes	Gemm-5
0	0	0	0	27	14	12	20	31	25	6	18	40	45	30	69	Bacteria	Actinobacteria	MB-A2-108	0319-7L14
0	0	13	0	0	0	0	0	0	0	0	0	0	0	0	0	Bacteria	Bacteroidetes	Bacteroidia	Bacteroidales	S24-7
0	0	0	0	0	0	0	0	0	0	0	4	4	0	0	0	Bacteria	OP3	PBS-25
0	0	0	0	6	15	12	16	19	22	6	17	15	29	24	52	Bacteria	Actinobacteria	MB-A2-108
0	0	0	0	0	0	0	0	0	0	0	0	0	0	0	2	Bacteria	Proteobacteria	Deltaproteobacteria	Spirobacillales
0	0	0	0	5	12	0	0	25	9	6	0	17	25	19	37	Bacteria	Chloroflexi	Anaerolineae	SBR1031	A4b
0	0	0	0	0	2	0	3	0	0	1	2	0	0	2	4	Bacteria	Chloroflexi	Chloroflexi	Roseiflexales
0	0	0	0	0	0	0	0	0	4	0	0	0	0	0	0	Bacteria	Tenericutes	RF3	ML615J-28
0	0	0	0	0	0	0	0	0	0	0	7	0	0	0	0	Bacteria	Acidobacteria	Chloracidobacteria	11-24
0	3	0	0	22	53	22	46	97	54	13	22	103	100	41	61	Bacteria	Chloroflexi	Thermomicrobia	AKYG1722
0	0	0	0	14	16	18	0	45	26	0	8	18	41	63	58	Bacteria	Chloroflexi	TK10	B07_WMSP1
0	0	0	0	6	3	6	0	2	7	4	4	4	6	3	0	Bacteria	Gemmatimonadetes	Gemmatimonadetes
0	0	0	0	0	0	0	0	0	0	0	0	0	0	11	0	Bacteria	Gemmatimonadetes	Gemmatimonadetes
0	0	0	0	6	10	0	24	38	16	10	6	18	21	15	67	Bacteria	Actinobacteria	MB-A2-108	0319-7L14
0	0	0	0	0	0	0	0	0	0	0	0	0	0	0	0	Bacteria	Proteobacteria	Deltaproteobacteria	Myxococcales
0	0	0	0	0	0	0	0	0	0	0	0	0	0	0	2	Bacteria	Planctomycetes
0	0	0	0	0	0	0	0	0	0	0	0	0	2	0	0	Bacteria	WS3	PRR-12	Sediment-1
0	0	0	0	0	0	0	0	0	0	0	0	0	0	0	0	Bacteria	Actinobacteria	Thermoleophilia	Gaiellales
0	0	0	0	8	0	0	0	0	0	0	0	0	0	0	0	Bacteria	Actinobacteria	Rubrobacteria	Rubrobacterales	Rubrobacteraceae
0	0	0	0	0	0	0	0	9	0	0	0	0	0	0	0	Bacteria	Fibrobacteres	Fibrobacteria	258ds10
0	0	7	0	0	8	2	13	15	11	0	0	5	10	17	22	Bacteria	Chloroflexi	Ellin6529
0	0	0	0	7	21	5	15	15	16	12	9	10	9	15	17	Bacteria	Acidobacteria	Acidobacteria-6	iii1-15
0	0	0	0	0	0	0	0	0	0	0	0	0	0	9	0	Bacteria	Acidobacteria	Solibacteres	Solibacterales	PAUC26f
0	0	0	0	0	0	0	0	0	0	0	0	0	0	9	0	Bacteria	Acidobacteria	Sva0725	Sva0725
0	0	0	0	7	2	0	5	13	5	5	0	8	15	0	9	Bacteria	Proteobacteria	Deltaproteobacteria	Myxococcales	OM27
0	0	0	0	3	0	2	5	2	0	14	38	3	1	22	18	Bacteria	Bacteroidetes	Cytophagia	Cytophagales	Cytophagaceae
0	0	0	0	0	0	0	0	0	0	0	0	0	0	66	0	Bacteria	Proteobacteria	Deltaproteobacteria	MIZ46
0	0	0	0	0	0	0	0	17	0	0	0	0	0	0	0	Bacteria	Acidobacteria	Acidobacteria-6	iii1-15
0	0	0	0	0	0	0	0	0	0	0	0	3	0	0	0	Bacteria	Bacteroidetes	Bacteroidia	Bacteroidales
0	0	0	0	4	5	0	12	6	3	0	5	5	2	1	24	Bacteria	Gemmatimonadetes	Gemm-1
0	0	0	0	0	0	0	0	0	0	0	14	0	0	0	0	Bacteria	Chloroflexi	Anaerolineae	CFB-26
0	0	2	0	0	0	0	0	0	0	0	0	0	0	0	0	Bacteria	Bacteroidetes	Rhodothermi	Rhodothermales	Rhodothermaceae
0	0	0	0	7	2	4	12	46	9	6	9	40	40	8	11	Bacteria	Chloroflexi	Anaerolineae	envOPS12
0	0	0	0	0	0	0	0	0	0	0	0	0	0	19	0	Bacteria	Actinobacteria	Thermoleophilia	Solirubrobacterales
0	0	1	0	0	1	4	5	19	10	4	7	24	17	10	5	Bacteria	Acidobacteria	Chloracidobacteria	PK29
0	0	0	0	0	0	0	10	0	0	0	0	0	0	0	0	Bacteria	Bacteroidetes	Bacteroidia	Bacteroidales
0	0	0	0	0	0	0	0	40	0	0	0	0	0	0	0	Bacteria	Acidobacteria	Chloracidobacteria	11-24
0	0	0	0	8	0	0	11	3	7	15	16	14	14	21	52	Bacteria	Acidobacteria	iii1-8	DS-18
0	0	0	0	31	43	25	28	151	29	35	32	95	110	104	47	Bacteria	Acidobacteria	Acidobacteria-6	iii1-15
0	0	0	0	11	21	2	18	40	48	19	14	42	60	60	51	Bacteria	Acidobacteria	Chloracidobacteria	11-24
0	0	0	0	0	0	0	0	0	0	0	6	0	0	0	0	Bacteria	TM6	SJA-4	YJF2-48
0	11	15	22	84	42	79	94	297	78	138	36	336	374	289	61	Bacteria	Acidobacteria	Chloracidobacteria	RB41
0	0	0	0	9	12	3	9	13	19	0	0	12	22	13	27	Bacteria	Chloroflexi	Chloroflexi	Roseiflexales
0	0	0	0	0	0	0	0	0	0	0	0	0	13	0	0	Bacteria	Chloroflexi	Anaerolineae	SBR1031	A4b
0	0	0	0	0	0	0	0	0	0	0	0	0	0	0	12	Bacteria	Actinobacteria	Thermoleophilia	Gaiellales	Gaiellaceae
0	0	0	0	0	0	0	0	7	0	0	0	0	0	0	0	Bacteria	Proteobacteria	Gammaproteobacteria	HTCC2188	HTCC2089
0	0	0	0	3	0	0	0	6	10	5	6	0	6	10	24	Bacteria	TM6	SJA-4
0	0	0	0	5	0	0	8	0	5	6	15	0	17	13	21	Bacteria	Acidobacteria	BPC102	MVS-40
0	0	0	0	0	0	0	4	13	5	12	14	0	5	7	32	Bacteria	Gemmatimonadetes	Gemm-2
0	0	0	0	0	0	0	0	0	0	0	2	0	0	0	0	Bacteria	Firmicutes	Bacilli	Bacillales	Thermoactinomycetaceae
0	0	0	0	7	2	5	8	25	21	4	0	19	35	19	35	Bacteria	Chloroflexi	Anaerolineae	CFB-26
0	0	0	0	0	0	0	0	0	0	9	0	0	0	0	0	Bacteria	Acidobacteria	iii1-8	DS-18
0	9	8	13	5	0	0	33	0	5	11	41	0	12	26	152	Bacteria	WS3	PRR-12	LD1-PA13
0	0	0	0	19	0	14	33	7	7	5	19	0	0	16	3	Bacteria	Acidobacteria	Acidobacteria-6	iii1-15
0	0	0	0	2	0	0	11	0	3	10	9	0	26	20	8	Bacteria	Gemmatimonadetes	Gemm-3
0	0	0	0	13	4	3	4	10	7	7	6	12	20	11	13	Bacteria	Gemmatimonadetes	Gemm-2
0	0	0	0	7	2	1	8	1	6	3	10	0	2	21	31	Bacteria	Nitrospirae	Nitrospira	Nitrospirales	0319-6A21
0	0	0	0	0	0	0	0	0	7	0	0	0	0	0	0	Bacteria	Acidobacteria	Acidobacteria-6	CCU21
0	0	0	0	0	5	0	0	0	0	0	0	0	0	0	0	Bacteria	Chloroflexi	Chloroflexi	Herpetosiphonales
0	0	0	0	18	38	5	20	37	16	16	10	13	62	60	48	Bacteria	Chloroflexi	Anaerolineae	SBR1031	A4b
0	0	0	3	0	10	9	22	33	0	8	18	9	30	22	7	Bacteria	Proteobacteria	Deltaproteobacteria	Syntrophobacterales	Syntrophobacteraceae
0	0	0	0	0	0	0	0	0	0	0	0	0	0	21	0	Bacteria	Proteobacteria	Deltaproteobacteria	Myxococcales
0	0	0	0	0	0	0	0	0	0	0	0	0	0	0	19	Bacteria	Acidobacteria	Chloracidobacteria	11-24
0	0	0	0	0	0	0	0	0	0	0	0	0	0	5	0	Bacteria	Acidobacteria	Chloracidobacteria	RB41
0	0	0	0	0	0	0	0	0	0	12	0	0	0	0	0	Bacteria	Proteobacteria	Deltaproteobacteria	Entotheonellales	Entotheonellaceae
0	0	0	0	10	0	0	0	0	6	0	11	0	0	9	8	Bacteria	Nitrospirae	Nitrospira	Nitrospirales	0319-6A21
0	0	0	0	0	0	0	0	0	0	0	0	0	0	3	0	Bacteria	Gemmatimonadetes	Gemm-5
0	0	0	0	0	0	0	0	0	0	0	0	0	0	0	24	Bacteria	Acidobacteria	Acidobacteria-6	iii1-15	RB40
0	0	0	0	0	0	0	0	0	0	0	0	0	0	0	6	Bacteria	Gemmatimonadetes	Gemmatimonadetes	N1423WL
0	0	0	0	8	2	0	6	0	0	0	3	12	16	14	3	Bacteria	Chloroflexi	Anaerolineae	S0208
0	0	0	0	0	0	0	0	0	0	0	0	0	0	0	13	Bacteria	Actinobacteria	Thermoleophilia	Gaiellales	Gaiellaceae
0	1	0	2	14	25	2	9	36	48	26	4	46	43	37	35	Bacteria	Proteobacteria	Deltaproteobacteria	Syntrophobacterales	Syntrophobacteraceae
0	0	0	0	0	0	0	0	0	0	0	11	0	0	0	0	Bacteria	Actinobacteria	Rubrobacteria	Rubrobacterales	Rubrobacteraceae
0	0	0	0	7	0	5	3	17	3	4	6	10	4	15	3	Bacteria	Proteobacteria	Deltaproteobacteria	Myxococcales	Haliangiaceae
0	0	0	0	0	0	0	0	0	0	0	0	0	8	0	0	Bacteria	Bacteroidetes	Bacteroidia	Bacteroidales	BS11
0	0	0	0	0	0	0	0	6	0	0	0	0	0	0	0	Bacteria	Proteobacteria	Gammaproteobacteria	Aeromonadales	Succinivibrionaceae
0	0	0	0	1	0	0	6	1	4	0	6	0	0	5	0	Bacteria	Gemmatimonadetes	Gemmatimonadetes
0	0	0	2	0	0	0	0	0	0	0	0	0	0	0	0	Bacteria	Proteobacteria	Deltaproteobacteria	Myxococcales
0	0	0	0	0	0	0	0	0	0	0	7	0	0	0	0	Bacteria	TM7	MJK10
0	0	3	0	31	35	0	43	57	19	18	23	57	124	61	62	Bacteria	Chloroflexi	Anaerolineae	S0208
0	0	0	0	0	0	0	0	0	0	0	0	0	6	0	0	Bacteria	Actinobacteria	Thermoleophilia	Solirubrobacterales
0	0	0	0	9	10	2	13	8	4	5	16	15	13	15	26	Bacteria	Actinobacteria	MB-A2-108
0	0	0	0	0	0	0	0	0	0	0	0	0	0	37	0	Bacteria	Proteobacteria	Betaproteobacteria	Ellin6067
0	0	0	0	0	8	2	13	3	10	2	20	7	10	10	36	Bacteria	Acidobacteria	Acidobacteria-6	iii1-15
0	0	0	0	0	0	0	0	0	0	0	0	0	0	0	0	Bacteria	Chloroflexi	P2-11E
0	0	0	0	0	0	0	0	0	0	0	2	0	0	0	0	Bacteria	Verrucomicrobia	Pedosphaerae	Pedosphaerales	OPB35
0	0	0	0	0	3	0	0	2	4	2	0	12	4	9	9	Bacteria	Proteobacteria	Deltaproteobacteria	Myxococcales
0	0	0	0	8	5	0	15	7	5	4	4	2	6	11	55	Bacteria	Acidobacteria	Sva0725	Sva0725
0	0	0	3	35	23	22	14	90	49	43	43	81	86	67	67	Bacteria	Gemmatimonadetes	Gemm-5
0	0	0	0	0	0	0	5	7	4	8	3	0	17	0	9	Bacteria	Gemmatimonadetes	Gemmatimonadetes
0	0	0	0	44	11	0	20	0	12	34	5	0	1	124	15	Bacteria	Bacteroidetes	VC2_1_Bac22
0	0	0	0	0	0	0	0	0	0	0	0	0	6	0	0	Bacteria	Verrucomicrobia	Pedosphaerae	Pedosphaerales
0	0	0	0	0	0	0	0	0	0	0	0	0	0	10	0	Bacteria	Gemmatimonadetes	Gemm-2
0	0	0	0	0	0	0	0	0	0	0	0	0	16	0	0	Bacteria	Acidobacteria	Chloracidobacteria	RB41
0	2	2	13	0	0	0	0	2	0	15	14	0	0	0	28	Bacteria	WS3	PRR-12	Sediment-1	PRR-10
0	0	0	0	0	0	0	0	206	0	0	0	0	0	0	0	Bacteria	Proteobacteria	Deltaproteobacteria	Syntrophobacterales	Syntrophobacteraceae
0	0	2	2	7	10	2	13	24	14	5	13	19	19	26	35	Bacteria	Actinobacteria	Thermoleophilia	Gaiellales
0	0	0	0	0	0	0	0	0	9	0	0	0	0	0	0	Bacteria	Bacteroidetes	Sphingobacteriia	Sphingobacteriales
0	0	0	0	3	0	0	0	0	0	0	0	0	0	0	0	Bacteria	TM6	SJA-4
0	0	0	0	0	0	5	0	10	0	0	0	2	6	0	0	Bacteria	Bacteroidetes	Rhodothermi	Rhodothermales	Rhodothermaceae
0	2	1	1	60	69	31	73	215	102	40	46	129	150	188	107	Bacteria	Gemmatimonadetes	Gemmatimonadetes	C114
0	0	0	0	27	16	0	0	7	12	0	12	11	23	0	0	Bacteria	Proteobacteria	Deltaproteobacteria	MIZ46
0	0	0	0	2	9	3	18	0	0	0	16	0	22	0	7	Bacteria	Proteobacteria	Deltaproteobacteria	Spirobacillales
0	0	0	0	21	0	0	15	0	0	0	15	0	19	27	34	Bacteria	Proteobacteria	Betaproteobacteria
0	0	0	3	13	26	5	19	20	17	9	11	31	46	39	7	Bacteria	Chloroflexi	Anaerolineae	SBR1031	A4b
0	0	0	0	5	5	0	5	20	0	0	0	0	7	4	7	Bacteria	Proteobacteria	Deltaproteobacteria	Syntrophobacterales	Syntrophobacteraceae
0	0	0	0	0	0	0	0	0	8	0	0	0	0	0	0	Bacteria	Proteobacteria	Deltaproteobacteria	Bdellovibrionales	Bdellovibrionaceae
0	0	1	1	12	2	0	4	7	4	4	8	0	2	7	25	Bacteria	Proteobacteria	Deltaproteobacteria	NB1-j
0	0	0	0	0	0	0	0	101	0	0	0	0	0	0	0	Bacteria	Bacteroidetes	Cytophagia	Cytophagales	Cytophagaceae
0	4	2	0	24	28	1	32	45	63	50	30	54	90	135	63	Bacteria	Bacteroidetes	Saprospirae	Saprospirales	Saprospiraceae
0	0	0	0	0	0	0	0	0	0	0	0	0	27	0	0	Bacteria	Bacteroidetes	Saprospirae	Saprospirales	Chitinophagaceae
0	0	0	0	5	6	0	4	8	5	2	1	7	4	9	11	Bacteria	Gemmatimonadetes	Gemm-5
0	0	0	0	0	0	0	0	29	0	0	0	0	0	0	0	Bacteria	Chloroflexi	SAR202
0	0	0	0	0	0	0	0	0	0	0	0	0	0	27	0	Bacteria	Acidobacteria	Acidobacteria-6	iii1-15
0	0	0	0	4	0	0	0	0	0	2	0	3	0	0	14	Bacteria	Acidobacteria	Chloracidobacteria	11-24
0	0	0	0	0	0	0	0	0	0	0	0	0	5	0	0	Bacteria	Acidobacteria	Chloracidobacteria	DS-100
0	0	0	0	0	0	0	0	0	0	0	0	0	0	0	29	Bacteria	Gemmatimonadetes	Gemm-1
0	0	0	0	0	11	0	30	16	34	30	20	25	28	58	33	Bacteria	Nitrospirae	Nitrospira	Nitrospirales	0319-6A21
0	0	0	0	0	0	0	0	0	0	0	0	0	0	0	23	Bacteria	Chloroflexi	Anaerolineae	Caldilineales	Caldilineaceae
0	0	0	0	13	12	0	0	5	8	8	3	0	5	7	20	Bacteria	Gemmatimonadetes	Gemm-3
0	0	0	0	0	0	0	0	0	0	0	0	0	6	0	0	Bacteria	Verrucomicrobia	Pedosphaerae	Pedosphaerales	OPB35
0	0	0	0	0	4	8	9	34	13	11	12	0	29	15	17	Bacteria	Gemmatimonadetes	Gemm-1
0	0	0	0	14	12	4	15	17	14	1	11	41	10	20	34	Bacteria	Proteobacteria	Deltaproteobacteria	Myxococcales
0	0	0	0	0	0	0	0	0	0	0	0	0	0	0	56	Bacteria	Acidobacteria	Acidobacteria-6	iii1-15	mb2424
0	0	0	0	0	0	0	0	0	0	0	0	0	0	10	0	Bacteria	Gemmatimonadetes	Gemm-5
0	0	0	0	0	5	0	0	10	5	0	5	0	0	13	30	Bacteria	Proteobacteria	Deltaproteobacteria	Entotheonellales	Entotheonellaceae
0	0	0	0	18	7	25	12	77	39	19	0	29	90	58	17	Bacteria	Acidobacteria	Acidobacteria-6	iii1-15	RB40
0	0	0	0	5	9	3	4	19	3	4	6	11	16	21	19	Bacteria	Chloroflexi	Thermomicrobia	AKYG1722
0	0	0	0	3	6	0	11	11	4	1	20	10	11	21	25	Bacteria	Actinobacteria	Thermoleophilia	Gaiellales	Gaiellaceae
0	0	0	0	13	0	5	0	0	6	0	5	0	16	7	0	Bacteria	Chloroflexi	Anaerolineae	A31	S47
0	0	0	0	0	0	0	0	0	0	0	0	0	20	0	0	Bacteria	Bacteroidetes	Saprospirae	Saprospirales
0	0	0	0	0	0	0	0	0	0	0	0	0	0	0	11	Bacteria	Actinobacteria	MB-A2-108
0	0	0	0	0	0	0	0	0	0	31	0	0	0	0	0	Bacteria	Proteobacteria	Deltaproteobacteria	MIZ46
0	0	0	0	0	0	0	0	0	0	8	0	0	0	0	0	Bacteria	Gemmatimonadetes	Gemm-3
0	0	0	0	2	6	4	2	2	1	1	3	2	7	5	9	Bacteria	Bacteroidetes	Cytophagia	Cytophagales	Cytophagaceae
0	0	0	0	5	0	0	8	17	0	6	3	10	6	7	17	Bacteria	Chloroflexi	Anaerolineae	SBR1031	A4b
0	0	0	0	0	0	0	0	75	0	0	0	0	0	0	0	Bacteria	Proteobacteria	Betaproteobacteria	MND1
0	0	0	0	0	6	0	0	0	0	0	0	0	0	0	0	Bacteria	Acidobacteria	Chloracidobacteria	RB41
0	0	0	0	0	0	0	0	0	0	0	0	3	0	0	0	Bacteria	Actinobacteria	Thermoleophilia	Solirubrobacterales
0	2	0	0	14	10	5	14	11	28	10	23	8	23	50	42	Bacteria	Proteobacteria	Betaproteobacteria	MND1
0	0	0	0	12	0	0	0	0	3	19	0	8	12	26	0	Bacteria	TM7	TM7-1
0	0	0	0	10	27	9	17	52	18	9	5	20	21	20	36	Bacteria	Chloroflexi	Thermomicrobia	JG30-KF-CM45
0	0	0	0	0	0	0	0	0	0	0	0	0	0	0	8	Bacteria	Acidobacteria	RB25
0	0	0	0	0	0	0	2	0	0	0	0	2	0	0	3	Bacteria	Proteobacteria	Deltaproteobacteria	Spirobacillales
0	0	0	0	0	0	0	0	0	0	0	0	0	0	23	0	Bacteria	Proteobacteria	Deltaproteobacteria	Myxococcales	Haliangiaceae
0	0	0	0	0	0	0	0	45	0	0	0	0	0	0	0	Bacteria	Bacteroidetes	Saprospirae	Saprospirales	Chitinophagaceae
0	0	0	0	0	0	0	0	0	0	0	0	0	0	0	0	Bacteria	Planctomycetes	OM190	CL500-15
0	0	0	0	0	0	0	0	0	0	0	0	0	0	5	0	Bacteria	Proteobacteria	Deltaproteobacteria	Spirobacillales
0	0	0	0	7	5	548	0	26	21	5	2	10	42	31	0	Bacteria	Bacteroidetes	Cytophagia	Cytophagales	Cytophagaceae
0	0	0	0	0	0	0	0	0	0	0	0	0	0	0	49	Bacteria	Firmicutes	Clostridia	MBA08
0	0	0	0	0	0	0	0	0	0	0	0	9	0	0	0	Bacteria	Proteobacteria	Deltaproteobacteria	MIZ46
0	0	0	0	0	0	0	0	0	0	9	0	0	0	0	0	Bacteria	Fibrobacteres	Fibrobacteria	258ds10
0	0	0	0	0	0	0	0	0	0	0	0	0	0	9	0	Bacteria	Acidobacteria
0	0	0	0	0	0	0	0	0	0	0	0	6	0	0	0	Bacteria	Proteobacteria	Deltaproteobacteria	Myxococcales	Myxococcaceae
0	0	0	0	0	3	1	0	10	5	4	4	0	8	1	0	Bacteria	Acidobacteria	Acidobacteria-6	iii1-15
0	0	0	0	12	19	4	30	19	24	8	17	21	72	37	56	Bacteria	Chloroflexi	Anaerolineae	SBR1031	A4b
0	0	0	0	0	0	0	0	6	0	0	0	0	0	0	0	Bacteria	Chloroflexi	Ellin6529
0	0	0	0	4	8	8	1	13	9	1	14	12	10	2	17	Bacteria	Actinobacteria	Thermoleophilia	Solirubrobacterales
0	0	0	0	0	0	0	0	0	0	0	0	0	3	0	0	Bacteria	OD1	Mb-NB09
0	0	0	0	6	3	2	7	12	7	0	5	6	8	12	5	Bacteria	Chloroflexi	C0119
0	0	0	0	3	10	15	5	3	12	2	4	7	12	8	18	Bacteria	Acidobacteria	Acidobacteria-6	iii1-15	mb2424
0	0	0	0	0	0	0	0	0	0	0	0	0	0	0	12	Bacteria	Gemmatimonadetes	Gemm-3
0	0	0	0	46	22	0	31	11	37	0	39	23	45	36	27	Bacteria	Proteobacteria	Deltaproteobacteria	MIZ46
0	0	0	0	0	8	14	0	22	11	10	22	11	11	0	0	Bacteria	Bacteroidetes	Bacteroidia	Bacteroidales
0	0	0	0	8	4	0	3	13	6	0	6	7	12	19	12	Bacteria	Bacteroidetes	Rhodothermi	Rhodothermales	Rhodothermaceae
0	0	0	0	13	6	0	2	9	25	0	2	0	5	5	3	Bacteria	Bacteroidetes	Bacteroidia	Bacteroidales	Porphyromonadaceae
0	0	0	0	0	0	0	0	0	0	0	0	0	0	0	10	Bacteria	Planctomycetes	Planctomycetia	B97
0	0	0	0	2	0	0	0	0	7	2	3	1	6	7	0	Bacteria	Elusimicrobia	Elusimicrobia	MVP-88
0	0	0	0	0	0	0	0	0	0	0	0	0	0	8	0	Bacteria	Bacteroidetes	Bacteroidia	Bacteroidales	S24-7
0	0	0	0	5	4	0	8	13	23	0	5	0	7	16	6	Bacteria	Proteobacteria	Deltaproteobacteria	Myxococcales	Haliangiaceae
0	0	1	3	20	21	12	17	36	33	22	22	14	33	62	55	Bacteria	Proteobacteria	Deltaproteobacteria	NB1-j
0	0	0	0	14	34	8	30	52	33	13	18	26	42	48	57	Bacteria	Actinobacteria	Thermoleophilia	Gaiellales	Gaiellaceae
0	0	0	0	2	0	0	0	0	0	0	0	0	0	0	0	Bacteria	Chlorobi	OPB56
0	0	0	0	0	4	0	0	0	0	0	0	0	0	0	0	Bacteria	Acidobacteria	Sva0725	Sva0725
0	0	0	0	11	10	0	10	0	19	5	11	3	19	14	0	Bacteria	Bacteroidetes	Sphingobacteriia	Sphingobacteriales
0	0	0	5	8	4	6	25	12	6	7	6	9	0	43	9	Bacteria	Acidobacteria	Chloracidobacteria	RB41
0	0	0	0	0	9	0	0	9	8	4	8	6	9	0	14	Bacteria	Proteobacteria	Deltaproteobacteria	Myxococcales
0	0	0	0	0	0	0	0	0	0	0	0	0	0	0	24	Bacteria	Chloroflexi	Anaerolineae	SBR1031	A4b
0	0	0	0	0	0	0	0	0	0	0	0	0	0	0	13	Bacteria	Acidobacteria	S035
0	0	0	0	0	0	0	0	0	0	0	0	0	0	0	0	Bacteria	Proteobacteria	Gammaproteobacteria	PYR10d3
0	0	0	0	8	0	7	21	10	17	19	154	0	8	22	122	Bacteria	Actinobacteria	Thermoleophilia	Gaiellales	Gaiellaceae
0	0	0	0	0	0	0	0	0	0	0	0	0	3	0	0	Bacteria	Gemmatimonadetes	Gemm-3
0	0	0	0	0	0	0	4	0	0	0	0	0	0	0	0	Bacteria	Chloroflexi	SAR202
0	0	0	0	0	0	0	0	0	3	0	0	0	0	0	0	Bacteria	Acidobacteria	Chloracidobacteria	RB41
0	0	0	0	0	0	0	0	7	0	0	0	0	0	0	0	Bacteria	Acidobacteria	Chloracidobacteria	11-24
0	0	0	0	17	25	6	35	15	14	17	20	21	13	36	48	Bacteria	Gemmatimonadetes	Gemmatimonadetes	C114
0	0	0	0	7	1	0	13	0	0	0	0	0	0	19	7	Bacteria	GN02	GKS2-174
0	0	0	0	0	0	1	3	14	4	0	0	23	18	23	11	Bacteria	Acidobacteria	Chloracidobacteria	RB41	Ellin6075
0	0	0	0	18	23	13	24	74	19	11	23	45	38	32	59	Bacteria	Chloroflexi	Thermomicrobia	AKYG1722
0	0	0	0	25	6	0	0	4	25	5	26	3	14	28	49	Bacteria	Gemmatimonadetes	Gemmatimonadetes	C114
0	0	0	0	2	5	8	4	2	4	0	0	6	14	9	7	Bacteria	Chloroflexi	Ellin6529
0	0	0	0	0	14	0	0	0	0	0	0	0	0	0	0	Bacteria	Actinobacteria	Thermoleophilia	Solirubrobacterales
0	0	0	5	25	71	21	30	61	50	31	25	41	66	43	122	Bacteria	Actinobacteria	Thermoleophilia	Solirubrobacterales
0	0	0	0	0	0	0	0	0	0	0	0	0	17	0	0	Bacteria	Acidobacteria	iii1-8	DS-18
0	0	0	0	0	0	0	0	12	0	0	0	0	0	0	0	Bacteria	Bacteroidetes	Bacteroidia	Bacteroidales	BS11
0	0	0	0	0	0	4	0	0	0	0	0	0	0	0	0	Bacteria	Bacteroidetes	Saprospirae	Saprospirales	Chitinophagaceae
0	0	0	0	0	0	0	0	50	0	0	0	0	0	0	0	Bacteria	Proteobacteria	Betaproteobacteria	MND1
0	0	0	0	0	0	0	0	0	8	0	0	0	0	0	0	Bacteria	Proteobacteria	Deltaproteobacteria	Entotheonellales	Entotheonellaceae
0	0	0	0	0	0	0	0	0	0	0	0	0	0	6	0	Bacteria	Acidobacteria	PAUC37f
0	0	0	0	0	0	0	0	0	0	0	0	0	0	0	0	Bacteria	Acidobacteria
0	0	1	0	7	12	8	14	17	28	19	4	39	44	30	20	Bacteria	Acidobacteria	Chloracidobacteria	11-24
0	0	0	0	0	0	0	0	0	0	0	0	0	0	0	10	Bacteria	Proteobacteria	Deltaproteobacteria	Entotheonellales	Entotheonellaceae
0	0	0	0	7	0	0	0	0	0	0	0	0	0	0	0	Bacteria	Proteobacteria	Deltaproteobacteria	Myxococcales	Haliangiaceae
0	0	0	0	3	3	0	4	42	5	5	0	16	34	13	5	Bacteria	Chloroflexi	Anaerolineae	SBR1031	SJA-101
0	0	0	0	5	5	0	0	14	5	0	1	0	4	6	11	Bacteria	Proteobacteria	TA18	PHOS-HD29
0	0	0	0	0	0	0	0	0	2	0	0	4	3	0	0	Bacteria	Acidobacteria	Solibacteres	Solibacterales	PAUC26f
0	0	0	0	0	0	0	0	76	0	0	0	0	0	0	0	Bacteria	Acidobacteria	Acidobacteria-6	iii1-15
0	0	1	3	5	6	0	0	12	11	9	0	13	29	11	37	Bacteria	Proteobacteria	Gammaproteobacteria	Legionellales	Coxiellaceae
0	0	0	2	0	0	0	13	12	9	13	14	16	31	18	51	Bacteria	Acidobacteria	EC1113
0	0	0	0	0	0	0	0	8	0	0	0	3	6	4	0	Bacteria	TM6	SJA-4
0	0	0	0	0	0	0	0	0	0	0	38	0	0	0	0	Bacteria	Acidobacteria	S035
0	0	0	0	0	0	0	23	0	0	0	0	0	0	0	0	Bacteria	Chloroflexi	Anaerolineae	SBR1031	A4b
0	0	0	0	6	9	4	10	5	11	4	9	6	3	9	0	Bacteria	Acidobacteria	Sva0725	Sva0725
0	0	0	0	9	7	0	0	27	17	8	3	42	39	31	52	Bacteria	Chloroflexi	Anaerolineae	CFB-26
0	0	0	0	0	0	19	0	0	0	0	0	0	0	0	0	Bacteria	Bacteroidetes	Cytophagia	Cytophagales	Cytophagaceae
0	0	0	0	2	2	0	3	13	4	0	7	4	7	6	3	Bacteria	Acidobacteria	Acidobacteria-6	iii1-15	mb2424
0	0	0	0	0	0	0	13	34	0	7	2	25	45	19	14	Bacteria	Chloroflexi	Anaerolineae	envOPS12
0	0	0	0	17	0	0	0	0	0	0	0	0	0	0	0	Bacteria	Bacteroidetes	Bacteroidia	Bacteroidales	S24-7
0	0	0	0	0	0	0	0	0	0	0	0	0	0	0	18	Bacteria	Proteobacteria	Deltaproteobacteria	MIZ46
0	0	0	0	0	0	0	0	5	0	0	0	0	0	0	0	Bacteria	Gemmatimonadetes	Gemm-2
0	0	0	0	0	0	0	0	0	0	0	0	0	0	0	0	Bacteria	Chlorobi	BSV26	C20
0	0	0	0	0	0	0	0	11	2	4	0	0	11	5	0	Bacteria	Proteobacteria	Deltaproteobacteria	FAC87
0	0	0	0	17	0	0	13	0	0	0	15	0	11	33	15	Bacteria	GN02	GKS2-174
0	0	0	0	3	8	0	5	12	9	10	0	3	12	7	6	Bacteria	Nitrospirae	Nitrospira	Nitrospirales	0319-6A21
0	0	0	0	0	0	0	0	0	0	0	0	0	0	0	4	Bacteria	Proteobacteria	Deltaproteobacteria	Myxococcales
0	0	0	0	0	2	0	6	0	11	7	5	12	10	0	0	Bacteria	Proteobacteria	Deltaproteobacteria	FAC87
0	0	0	0	0	0	0	0	0	0	0	11	0	0	0	0	Bacteria	Acidobacteria	Sva0725	Sva0725
0	0	0	0	0	0	0	0	0	0	0	0	0	0	0	98	Bacteria	GAL15
0	0	0	0	22	35	30	34	53	21	13	19	61	51	46	29	Bacteria	Chloroflexi	Thermomicrobia	JG30-KF-CM45
0	0	0	0	39	12	5	37	49	32	6	10	65	61	45	30	Bacteria	Chloroflexi	Anaerolineae	S0208
0	0	0	0	0	0	0	0	0	0	0	0	0	0	0	7	Bacteria	Elusimicrobia	Elusimicrobia	IIb
0	0	0	0	19	37	14	34	29	16	23	25	20	19	31	45	Bacteria	Acidobacteria	Acidobacteria-6	iii1-15
0	0	0	0	0	0	0	0	13	3	0	0	14	0	11	32	Bacteria	Chloroflexi	Anaerolineae	Caldilineales	Caldilineaceae
0	0	0	0	7	4	10	22	12	5	0	10	14	13	2	2	Bacteria	Chloroflexi	Chloroflexi	Roseiflexales
0	0	0	0	0	0	0	0	0	0	0	0	0	0	0	13	Bacteria	GN02	GKS2-174
0	1	4	4	80	36	38	105	133	141	120	292	73	100	245	488	Bacteria	Proteobacteria	Betaproteobacteria	MND1
0	0	0	0	0	0	0	0	0	0	0	0	0	0	0	136	Bacteria	Actinobacteria	Thermoleophilia	Gaiellales	Gaiellaceae
0	0	0	0	9	0	6	9	20	7	0	7	19	0	14	12	Bacteria	Proteobacteria	Deltaproteobacteria	Entotheonellales	Entotheonellaceae
0	0	0	0	5	5	0	5	0	0	4	3	1	0	3	12	Bacteria	Gemmatimonadetes	Gemm-3
0	0	0	0	18	21	0	0	5	52	0	25	5	0	0	105	Bacteria	Proteobacteria	Gammaproteobacteria	Xanthomonadales	Sinobacteraceae
0	0	0	0	0	0	0	47	0	0	0	0	0	0	0	0	Bacteria	Proteobacteria	Deltaproteobacteria	MIZ46
0	0	0	0	9	6	15	11	26	15	10	8	9	10	17	8	Bacteria	Gemmatimonadetes	Gemm-3
0	0	0	0	0	0	0	0	0	0	0	0	0	0	0	26	Bacteria	Actinobacteria	MB-A2-108
0	0	1	3	24	3	26	29	138	30	19	39	86	94	63	54	Bacteria	WPS-2
0	0	0	0	4	0	1	0	36	6	4	0	3	7	21	3	Bacteria	Chlorobi	SJA-28
0	0	0	0	0	0	0	0	0	9	0	0	0	0	0	0	Bacteria	Proteobacteria	Deltaproteobacteria	Entotheonellales	Entotheonellaceae
0	0	0	0	0	0	0	0	0	0	0	4	0	0	0	0	Bacteria	Actinobacteria	Thermoleophilia	Gaiellales
0	0	0	0	0	0	0	0	5	12	1	11	0	4	0	0	Bacteria	Proteobacteria	Deltaproteobacteria	Syntrophobacterales	Syntrophobacteraceae
0	0	0	0	11	11	0	29	36	26	21	27	39	14	33	46	Bacteria	Actinobacteria	MB-A2-108
0	0	0	0	0	0	0	0	0	0	0	0	0	0	11	0	Bacteria	Gemmatimonadetes	Gemm-3
0	0	0	0	19	23	3	26	34	11	3	12	23	30	25	45	Bacteria	Chloroflexi	TK17	mle1-48
0	0	0	0	0	0	0	0	19	0	0	0	0	0	0	0	Bacteria	Bacteroidetes	Cytophagia	Cytophagales	Cytophagaceae
0	0	0	0	0	0	0	0	0	0	0	8	0	0	0	0	Bacteria	Actinobacteria	Thermoleophilia	Gaiellales	Gaiellaceae
0	0	0	0	0	0	0	998	0	0	0	0	1234	0	1729	2700	Bacteria	Gemmatimonadetes	Gemm-1
0	0	0	0	0	0	0	0	0	0	0	0	4	6	0	2	Bacteria	Proteobacteria	Deltaproteobacteria	Spirobacillales
0	0	0	0	0	0	0	0	0	0	0	0	0	0	9	0	Bacteria	Bacteroidetes	Bacteroidia	Bacteroidales
0	0	0	0	3	0	1	0	0	0	8	27	0	4	21	18	Bacteria	Proteobacteria	Betaproteobacteria	MND1
0	0	0	0	0	19	0	17	0	10	0	26	17	13	0	31	Bacteria	Firmicutes	Clostridia	Clostridiales
0	0	0	0	24	0	8	10	48	0	0	7	24	29	17	10	Bacteria	Proteobacteria	Deltaproteobacteria	Entotheonellales	Entotheonellaceae
0	0	7	0	0	0	0	0	0	0	0	0	0	0	0	0	Bacteria	Acidobacteria	Acidobacteria-6	iii1-15	mb2424
0	0	0	0	0	0	0	0	0	0	0	0	10	0	0	0	Bacteria	Proteobacteria	Deltaproteobacteria	Myxococcales	0319-6G20
0	0	0	0	0	0	0	0	7	0	2	0	7	6	8	0	Bacteria	Elusimicrobia	Elusimicrobia	FAC88
0	0	0	0	0	0	0	0	0	0	0	0	0	0	0	0	Bacteria	Bacteroidetes	Bacteroidia	Bacteroidales
0	0	0	0	12	8	0	22	22	24	13	0	13	23	23	31	Bacteria	Elusimicrobia	Elusimicrobia	FAC88
0	0	0	0	0	0	0	0	0	0	0	0	0	11	0	0	Bacteria	OD1	SM2F11
0	0	0	0	0	0	0	0	43	0	0	0	0	0	0	0	Bacteria	Gemmatimonadetes	Gemm-3
0	0	0	0	0	0	0	0	0	0	0	0	0	0	0	8	Bacteria	TM7	TM7-1
0	0	0	0	0	0	0	0	0	0	0	0	0	2	0	0	Bacteria	OP3	koll11	GIF10	kpj58rc
0	0	0	0	0	0	0	0	0	0	0	0	0	10	0	0	Bacteria	Bacteroidetes	Cytophagia	Cytophagales	Cytophagaceae
0	0	0	0	0	0	0	5	0	0	0	0	0	0	0	0	Bacteria	Nitrospirae	Nitrospira	Nitrospirales	0319-6A21
0	0	0	5	7	3	0	20	7	0	6	8	2	0	0	5	Bacteria	Proteobacteria	Deltaproteobacteria	Myxococcales
0	0	0	1	4	0	0	7	9	2	4	5	1	2	12	5	Bacteria	Acidobacteria	S035
0	2	0	0	0	0	0	0	0	0	0	0	0	0	0	0	Bacteria	Actinobacteria	Thermoleophilia	Solirubrobacterales	Patulibacteraceae
0	0	0	0	0	0	0	0	0	0	0	0	6	0	0	0	Bacteria	Bacteroidetes	Cytophagia	Cytophagales	Cytophagaceae
0	0	0	0	0	0	0	0	2	0	0	0	0	0	0	0	Bacteria	Acidobacteria	TM1
0	0	0	0	0	7	8	5	14	24	7	11	0	28	20	20	Bacteria	Acidobacteria	iii1-8	DS-18
0	0	0	3	92	136	52	96	434	186	107	132	271	346	349	217	Bacteria	Gemmatimonadetes	Gemm-5
0	0	0	5	3	5	4	0	8	0	1	20	0	34	13	37	Bacteria	Acidobacteria	Chloracidobacteria	RB41
0	0	0	0	0	0	0	0	0	0	0	0	0	0	0	15	Bacteria	Proteobacteria	Deltaproteobacteria	Syntrophobacterales	Syntrophobacteraceae
0	0	0	0	6	5	1	10	8	0	8	6	26	28	5	14	Bacteria	Acidobacteria	Chloracidobacteria	RB41	Ellin6075
0	0	0	0	0	0	0	0	0	0	0	28	0	0	3	0	Bacteria	Gemmatimonadetes	Gemm-5
0	0	0	0	0	0	0	0	0	0	0	0	0	0	0	11	Bacteria	Proteobacteria	Deltaproteobacteria	Myxococcales
0	0	0	0	7	0	0	0	0	0	0	0	0	0	0	0	Bacteria	Acidobacteria	Sva0725	Sva0725
0	0	0	0	5	0	2	5	10	2	3	7	6	20	10	29	Bacteria	Chloroflexi	SAR202
0	0	0	0	0	0	0	0	0	0	0	0	0	0	79	0	Bacteria	Acidobacteria	Acidobacteriia	Acidobacteriales	Koribacteraceae
0	0	0	0	0	0	0	0	0	14	0	0	0	0	0	0	Bacteria	Actinobacteria	Rubrobacteria	Rubrobacterales	Rubrobacteraceae
0	0	0	0	0	0	0	11	0	0	0	0	0	0	0	0	Bacteria	Proteobacteria	Deltaproteobacteria	Syntrophobacterales	Syntrophobacteraceae
0	0	0	0	0	0	0	0	6	0	0	0	0	0	0	0	Bacteria	Bacteroidetes	Bacteroidia	Bacteroidales
0	0	0	0	0	0	0	0	0	0	0	0	0	0	20	0	Bacteria	Proteobacteria	Betaproteobacteria	MND1
0	0	0	0	17	27	3	13	26	21	26	21	19	21	35	65	Bacteria	Acidobacteria	Acidobacteria-6	iii1-15
0	0	0	0	39	13	18	29	45	32	11	28	81	67	38	45	Bacteria	Actinobacteria	Acidimicrobiia	Acidimicrobiales
0	0	0	0	4	20	4	3	11	13	10	6	12	25	38	20	Bacteria	Actinobacteria	MB-A2-108
0	0	0	0	0	0	0	0	0	0	0	0	0	0	0	2	Bacteria	Elusimicrobia	Elusimicrobia	Elusimicrobiales
0	0	0	0	0	0	0	0	0	0	0	0	0	0	22	0	Bacteria	Nitrospirae	Nitrospira	Nitrospirales	0319-6A21
0	0	0	0	0	0	0	0	0	0	0	0	0	0	0	43	Bacteria	Actinobacteria	Acidimicrobiia	Acidimicrobiales
0	0	0	0	0	0	0	0	0	0	0	6	0	0	0	0	Bacteria	Actinobacteria	Rubrobacteria	Rubrobacterales	Rubrobacteraceae
0	0	0	0	0	0	0	0	0	0	0	0	0	0	0	42	Bacteria	Acidobacteria	Acidobacteria-6	iii1-15
0	0	0	0	21	10	2	14	24	18	13	7	17	18	40	16	Bacteria	Gemmatimonadetes	Gemm-5
0	1	0	4	11	14	8	26	44	14	10	35	24	31	46	163	Bacteria	Proteobacteria	Deltaproteobacteria	Entotheonellales	Entotheonellaceae
0	0	0	0	0	0	0	0	0	7	0	0	0	0	0	0	Bacteria	Bacteroidetes	At12OctB3
0	0	0	0	0	0	0	0	0	0	0	2	0	0	0	0	Bacteria	Bacteroidetes	Bacteroidia	Bacteroidales	S24-7
0	0	0	0	0	0	0	0	10	0	0	0	0	0	0	0	Bacteria	Proteobacteria	Betaproteobacteria
0	0	0	0	0	0	0	0	0	0	0	0	0	0	7	0	Bacteria	Acidobacteria	Chloracidobacteria	RB41
0	0	0	0	7	3	0	4	7	11	4	0	6	3	9	18	Bacteria	Actinobacteria	MB-A2-108	0319-7L14
0	0	0	0	14	19	2	22	21	29	30	35	23	33	44	91	Bacteria	Proteobacteria	Deltaproteobacteria	Entotheonellales	Entotheonellaceae
0	0	0	0	0	0	0	0	0	0	0	13	0	0	0	0	Bacteria	Gemmatimonadetes	Gemm-3
0	0	0	0	0	0	0	0	0	0	0	0	0	0	0	14	Bacteria	Chloroflexi	S085
0	0	0	0	0	0	0	0	0	0	0	8	0	0	0	0	Bacteria	Acidobacteria	iii1-8	DS-18
0	0	0	0	0	0	0	0	0	0	0	26	0	0	0	0	Bacteria	Proteobacteria	Deltaproteobacteria	Syntrophobacterales	Syntrophobacteraceae
0	0	0	8	15	17	20	25	39	13	10	39	25	48	19	39	Bacteria	Actinobacteria	Actinobacteria	Micrococcales
0	0	0	0	0	0	0	154	0	0	0	0	0	0	0	0	Bacteria	Proteobacteria	Betaproteobacteria	MND1
0	0	0	0	0	0	0	0	0	6	0	0	0	0	0	0	Bacteria	Gemmatimonadetes	Gemm-5
0	0	0	0	0	0	0	0	0	0	0	0	0	0	0	0	Bacteria	Fibrobacteres	Fibrobacteria	258ds10
0	0	0	0	14	7	3	2	20	10	8	10	5	7	20	4	Bacteria	Acidobacteria	Acidobacteria-6	iii1-15
0	0	0	0	0	0	0	0	0	0	0	0	0	0	0	13	Bacteria	WS3	PRR-12	Sediment-1
0	0	0	0	0	2	0	0	1	4	0	1	2	4	9	2	Bacteria	Gemmatimonadetes	Gemm-3
0	0	0	0	0	0	0	0	0	0	0	0	0	7	0	0	Bacteria	Fibrobacteres	Fibrobacteria	258ds10
0	0	0	0	0	0	10	0	0	0	0	0	0	0	0	0	Bacteria	Acidobacteria	Acidobacteria-6	iii1-15
0	0	0	0	0	4	3	0	7	0	0	0	0	4	2	11	Bacteria	Actinobacteria	Rubrobacteria	Rubrobacterales	Rubrobacteraceae
0	0	0	0	0	0	0	0	65	0	0	0	0	0	0	0	Bacteria	Chloroflexi	Anaerolineae	H39
0	0	0	0	0	0	0	0	0	0	0	0	0	0	0	0	Bacteria	Planctomycetes	BD7-11
0	0	10	4	6	0	0	0	12	0	8	0	0	8	5	12	Bacteria	Chloroflexi	Thermomicrobia	JG30-KF-CM45
0	0	0	0	3	8	1	5	92	19	2	4	20	16	9	8	Bacteria	Gemmatimonadetes	Gemmatimonadetes	C114
0	0	0	0	0	0	0	0	0	0	0	0	7	0	0	0	Bacteria	Actinobacteria	Thermoleophilia	Solirubrobacterales	Patulibacteraceae
0	0	0	0	0	0	0	0	3	0	0	0	0	0	0	0	Bacteria	Chloroflexi	TK10
0	0	0	0	0	0	0	0	0	0	17	0	0	0	0	0	Bacteria	Proteobacteria	Deltaproteobacteria	MIZ46
0	0	0	0	0	0	11	0	0	0	0	0	0	0	0	0	Bacteria	Firmicutes	Clostridia
0	0	0	0	0	1	0	3	0	2	11	7	0	0	7	3	Bacteria	FCPU426
0	0	0	0	0	0	0	0	55	0	0	0	0	0	0	0	Bacteria	Actinobacteria	Acidimicrobiia	Acidimicrobiales	Microthrixaceae
0	0	0	0	0	7	2	7	0	9	6	6	5	0	0	7	Bacteria	Acidobacteria	Chloracidobacteria	DS-100
0	0	0	0	0	10	7	7	55	0	11	0	0	34	24	0	Bacteria	Actinobacteria	Rubrobacteria	Rubrobacterales	Rubrobacteraceae
0	0	0	0	0	0	0	0	36	0	0	0	0	0	0	0	Bacteria	Gemmatimonadetes	Gemm-2
0	0	0	0	0	5	4	3	9	3	0	5	6	11	11	8	Bacteria	Actinobacteria	Thermoleophilia	Solirubrobacterales
0	0	0	0	0	10	0	23	0	18	0	36	11	12	24	0	Bacteria	Fibrobacteres	Fibrobacteria	258ds10
0	3	0	4	19	0	4	31	18	4	20	62	4	18	44	107	Bacteria	Acidobacteria	Acidobacteria-6	iii1-15
0	0	0	0	0	0	0	0	0	0	0	0	0	9	0	0	Bacteria	Bacteroidetes	Bacteroidia	Bacteroidales
0	0	0	0	0	0	0	11	0	0	0	0	0	0	0	0	Bacteria	WPS-2
0	0	0	0	0	0	0	0	16	0	0	0	0	0	0	0	Bacteria	Proteobacteria	Deltaproteobacteria	Syntrophobacterales	Syntrophobacteraceae
0	0	0	0	0	0	0	10	0	0	0	0	0	0	0	0	Bacteria	Actinobacteria	Thermoleophilia	Solirubrobacterales
0	0	0	0	8	0	0	29	14	0	7	21	0	4	6	54	Bacteria	Nitrospirae	Nitrospira	Nitrospirales	0319-6A21
0	0	0	0	8	4	7	12	9	13	7	11	8	10	14	4	Bacteria	Gemmatimonadetes	Gemmatimonadetes
0	0	0	0	14	4	1	5	6	2	5	4	4	6	7	16	Bacteria	Acidobacteria	Acidobacteria-6	iii1-15
0	0	0	0	0	0	0	0	0	0	0	0	0	0	0	12	Bacteria	Acidobacteria	RB25
0	0	2	0	6	3	4	5	13	5	8	12	4	24	32	21	Bacteria	Acidobacteria	Chloracidobacteria	11-24
0	0	17	16	32	39	15	81	247	105	73	30	105	109	108	86	Bacteria	Bacteroidetes	Cytophagia	Cytophagales	Cytophagaceae
0	0	0	0	0	0	0	0	2	0	0	0	0	0	0	0	Bacteria	Bacteroidetes	Bacteroidia	Bacteroidales	ML635J-40
0	0	0	0	0	0	21	0	0	0	0	0	0	0	0	0	Bacteria	Gemmatimonadetes	Gemm-1
0	0	0	0	0	0	0	0	20	0	0	0	0	0	0	0	Bacteria	Proteobacteria	Gammaproteobacteria	Xanthomonadales	Sinobacteraceae
0	0	0	0	0	0	10	6	15	0	1	8	9	18	11	4	Bacteria	WPS-2
0	0	0	6	68	27	29	27	116	75	42	97	83	207	140	162	Bacteria	Acidobacteria	Acidobacteria-5
0	0	0	0	23	4	0	4	29	21	29	14	18	38	47	26	Bacteria	Bacteroidetes	Sphingobacteriia	Sphingobacteriales
0	0	0	0	0	0	0	0	0	0	0	0	0	0	53	0	Bacteria	Proteobacteria	Deltaproteobacteria	MIZ46
0	0	0	0	0	0	0	0	0	0	0	0	0	0	0	4	Bacteria	Actinobacteria	Thermoleophilia	Gaiellales	Gaiellaceae
0	0	0	0	7	3	0	3	0	4	18	6	6	3	20	5	Bacteria	Proteobacteria	Deltaproteobacteria	Myxococcales	OM27
0	0	0	2	24	0	0	66	22	32	38	157	25	47	81	285	Bacteria	Nitrospirae	Nitrospira	Nitrospirales	0319-6A21
0	0	0	0	0	0	0	0	0	0	0	0	0	0	0	17	Bacteria	Actinobacteria	MB-A2-108
0	0	4	0	3	4	4	8	47	7	4	7	23	119	11	18	Bacteria	Acidobacteria	Chloracidobacteria	RB41	Ellin6075
0	0	0	2	12	12	2	19	27	12	11	27	11	26	29	55	Bacteria	Actinobacteria	Thermoleophilia	Gaiellales	Gaiellaceae
0	0	0	0	8	4	0	14	0	10	0	5	0	0	8	15	Bacteria	Elusimicrobia	Elusimicrobia	MVP-88
0	0	0	0	0	0	45	0	80	0	0	0	16	10	0	0	Bacteria	Gemmatimonadetes	Gemm-3
0	0	0	0	6	4	6	0	13	25	5	6	12	23	6	7	Bacteria	Gemmatimonadetes	Gemm-2
0	0	0	0	0	0	0	0	0	0	10	0	0	4	0	12	Bacteria	Acidobacteria	Sva0725	Sva0725
0	0	0	0	3	0	0	0	4	0	0	0	0	5	4	0	Bacteria	Bacteroidetes	Bacteroidia	Bacteroidales	S24-7
0	0	0	0	0	0	0	0	0	0	0	0	0	15	0	0	Bacteria	Chloroflexi	Anaerolineae	SBR1031	A4b
0	0	0	0	0	0	0	0	0	0	0	0	0	0	0	12	Bacteria	Gemmatimonadetes	Gemm-3
0	0	0	0	13	7	0	22	6	4	6	12	6	6	14	21	Bacteria	Proteobacteria	Deltaproteobacteria	Syntrophobacterales	Syntrophobacteraceae
0	0	0	0	8	0	0	0	0	0	0	0	0	0	0	0	Bacteria	Chloroflexi	Ellin6529
0	0	0	0	0	0	0	0	12	0	0	0	0	0	0	0	Bacteria	Acidobacteria	Acidobacteria-6	iii1-15
0	0	0	0	0	0	0	0	0	0	0	27	0	0	0	0	Bacteria	Gemmatimonadetes	Gemmatimonadetes	C114
0	0	0	0	0	0	0	0	0	0	0	0	0	0	0	10	Bacteria	Acidobacteria	Acidobacteria-6	iii1-15
0	0	0	0	13	8	6	1	18	17	11	6	9	14	16	21	Bacteria	Acidobacteria	Acidobacteria-6	iii1-15
0	0	0	0	13	10	20	12	65	28	24	17	49	101	45	25	Bacteria	Proteobacteria	Deltaproteobacteria	Syntrophobacterales	Syntrophobacteraceae
0	0	0	0	0	0	0	0	8	0	0	0	0	0	0	0	Bacteria	Chloroflexi	Thermomicrobia	JG30-KF-CM45
0	0	0	0	0	0	0	0	0	10	0	0	0	0	0	0	Bacteria	Elusimicrobia	Elusimicrobia	MVP-88
0	0	0	0	6	12	3	18	12	8	0	7	17	10	3	15	Bacteria	Chloroflexi	Thermomicrobia	JG30-KF-CM45
0	0	0	0	0	0	0	0	8	0	0	0	0	0	0	0	Bacteria	Acidobacteria	Chloracidobacteria	RB41	Ellin6075
0	0	0	0	0	0	0	0	0	0	4	0	0	0	0	0	Bacteria	Bacteroidetes	Bacteroidia	Bacteroidales
0	0	0	0	0	0	0	0	0	7	0	0	0	0	0	0	Bacteria	Proteobacteria	Betaproteobacteria	SC-I-84
0	0	0	0	0	27	0	0	0	0	0	0	0	0	0	0	Bacteria	Bacteroidetes	Bacteroidia	Bacteroidales	S24-7
0	0	0	0	0	5	0	0	0	0	0	0	0	0	0	0	Bacteria	Proteobacteria	Deltaproteobacteria	MIZ46
0	0	0	0	0	16	8	0	20	10	0	0	6	0	0	17	Bacteria	Chloroflexi	Thermomicrobia	JG30-KF-CM45
0	1	0	0	10	4	0	0	16	24	7	16	20	37	0	64	Bacteria	Acidobacteria	Acidobacteria-5
0	0	0	0	0	0	0	0	20	0	0	0	0	0	0	0	Bacteria	Actinobacteria	Acidimicrobiia	Acidimicrobiales
0	0	0	0	4	1	0	5	6	3	5	2	3	10	0	33	Bacteria	Proteobacteria	Deltaproteobacteria	Syntrophobacterales	Syntrophobacteraceae
0	0	0	0	94	142	72	104	265	118	104	137	145	229	224	330	Bacteria	Acidobacteria	Acidobacteria-6	iii1-15
0	0	0	0	0	0	0	0	24	0	0	0	0	0	0	0	Bacteria	Acidobacteria	Chloracidobacteria	11-24
0	0	0	0	1	6	6	5	6	23	0	0	7	19	7	5	Bacteria	Acidobacteria	Sva0725	Sva0725
0	0	0	0	9	0	2	6	7	3	16	22	2	8	19	84	Bacteria	Acidobacteria	Acidobacteria-6	iii1-15
0	0	0	0	0	0	0	0	0	0	0	0	0	0	0	9	Bacteria	Elusimicrobia	Elusimicrobia	Elusimicrobiales
0	0	0	0	5	2	0	9	0	10	24	5	3	3	10	58	Bacteria	Proteobacteria	Betaproteobacteria	MND1
0	0	0	0	0	0	0	0	0	0	0	0	21	0	0	0	Bacteria	Chloroflexi	Chloroflexi	AKIW781
0	0	0	0	0	7	0	0	0	0	0	0	0	0	0	0	Bacteria	Gemmatimonadetes	Gemm-3
0	0	0	0	0	0	0	0	0	0	0	0	0	0	0	0	Bacteria	WS3	PRR-12	Sediment-1
0	0	0	0	4	12	7	11	20	11	11	4	13	14	27	23	Bacteria	Acidobacteria	Acidobacteria-6	iii1-15
0	0	0	0	6	0	8	0	8	0	4	3	4	36	27	6	Bacteria	Bacteroidetes	Saprospirae	Saprospirales	Chitinophagaceae
0	0	0	0	0	2	0	0	1	4	0	0	0	6	9	5	Bacteria	Acidobacteria	Chloracidobacteria
0	0	0	0	0	0	0	0	0	0	0	0	15	0	0	0	Bacteria	Verrucomicrobia	Pedosphaerae	Pedosphaerales	Ellin517
0	0	0	0	0	0	0	0	0	0	0	0	0	0	0	8	Bacteria	Proteobacteria	Deltaproteobacteria	Spirobacillales
0	0	9	0	15	11	8	15	16	18	16	13	23	33	17	40	Bacteria	Actinobacteria	Actinobacteria	Actinomycetales	Nocardioidaceae
0	0	0	0	1	0	0	2	8	1	0	9	4	2	0	8	Bacteria	Chloroflexi	Ellin6529
0	0	0	0	6	0	0	0	0	0	0	0	0	0	0	0	Bacteria	Proteobacteria	Deltaproteobacteria	Myxococcales	Cystobacterineae
0	0	0	12	34	67	28	32	69	65	22	66	77	74	70	127	Bacteria	Actinobacteria	Thermoleophilia	Solirubrobacterales
0	10	0	0	0	0	0	0	0	0	0	0	0	0	0	0	Bacteria	Chloroflexi	Anaerolineae	CFB-26
0	0	5	5	143	190	63	283	493	186	216	166	296	395	397	483	Bacteria	Gemmatimonadetes	Gemm-5
0	0	0	0	2	2	0	4	3	0	2	9	2	12	7	9	Bacteria	Proteobacteria	Deltaproteobacteria	Myxococcales
0	0	0	0	0	2	5	0	3	0	4	0	0	0	6	2	Bacteria	Gemmatimonadetes	Gemmatimonadetes
0	0	0	0	0	3	0	0	0	0	0	0	0	0	0	0	Bacteria	Bacteroidetes	Bacteroidia	Bacteroidales
0	0	0	0	0	0	0	0	11	0	0	0	0	0	0	0	Bacteria	Acidobacteria	Chloracidobacteria	PK29
0	0	0	0	0	6	0	9	7	4	0	13	0	4	11	3	Bacteria	Bacteroidetes	Bacteroidia	Bacteroidales	S24-7
0	0	0	0	7	10	9	8	11	13	5	0	6	7	15	9	Bacteria	Acidobacteria	Acidobacteria-6	iii1-15
0	0	0	0	6	0	1	0	2	0	6	14	0	6	3	33	Bacteria	Acidobacteria	Acidobacteria-6	CCU21
0	0	0	0	0	0	0	0	0	0	0	0	0	0	0	8	Bacteria	Elusimicrobia	Elusimicrobia	IIb
0	0	0	0	0	0	14	0	32	0	2	0	2	12	0	0	Bacteria	Chloroflexi	Thermomicrobia
0	0	0	0	0	0	0	0	0	0	0	0	0	0	0	10	Bacteria	Proteobacteria	Deltaproteobacteria	Entotheonellales	Entotheonellaceae
0	0	0	5	4	11	3	3	16	5	8	4	9	15	18	8	Bacteria	Acidobacteria	Chloracidobacteria	RB41
0	0	0	2	1	4	0	5	13	8	7	2	5	13	23	18	Bacteria	Bacteroidetes	Saprospirae	Saprospirales	Saprospiraceae
0	0	0	0	11	9	2	12	22	22	14	9	12	10	27	26	Bacteria	Gemmatimonadetes	Gemm-3
0	0	0	0	0	0	0	0	0	0	0	0	0	0	2	0	Bacteria	Acidobacteria	Acidobacteria-6	iii1-15	mb2424
0	0	0	0	0	0	0	0	0	0	0	10	0	0	0	0	Bacteria	Acidobacteria	Acidobacteria-6	iii1-15
0	0	0	0	0	0	0	0	54	0	0	0	0	0	0	0	Bacteria	Acidobacteria	Acidobacteria-6	iii1-15
0	0	0	4	27	18	13	24	115	14	18	34	35	62	37	40	Bacteria	Proteobacteria	Deltaproteobacteria	Myxococcales
0	0	0	0	66	0	28	0	89	109	45	98	69	90	156	121	Bacteria	Proteobacteria	Betaproteobacteria	MND1
0	0	0	0	29	5	4	27	78	47	22	6	58	86	65	48	Bacteria	Acidobacteria	Acidobacteria-5
0	0	0	0	5	1	0	12	0	10	0	3	12	11	8	19	Bacteria	Proteobacteria	Deltaproteobacteria	Myxococcales	Haliangiaceae
0	0	0	0	5	2	7	13	0	0	4	5	4	4	0	8	Bacteria	Acidobacteria	S035
0	0	0	0	0	0	0	0	0	0	0	0	0	5	0	0	Bacteria	Acidobacteria	Chloracidobacteria	RB41
0	0	0	0	0	2	1	4	6	6	8	4	2	6	6	6	Bacteria	Gemmatimonadetes	Gemm-3
0	0	0	5	0	0	0	0	0	0	0	0	0	0	0	0	Bacteria	Acidobacteria	EC1113
0	0	0	0	0	2	0	8	0	6	2	8	3	2	1	0	Bacteria	Acidobacteria	Sva0725	Sva0725
0	0	0	0	0	0	0	0	0	0	0	0	0	0	10	0	Bacteria	Acidobacteria	Acidobacteria-6	iii1-15	RB40
0	0	0	0	0	0	0	0	0	0	0	0	0	0	0	32	Bacteria	Proteobacteria	TA18	PHOS-HD29
0	0	0	0	0	3	0	0	0	0	0	0	18	5	23	3	Bacteria	Gemmatimonadetes	Gemm-3
0	0	0	0	0	29	3	9	23	24	11	11	9	20	19	22	Bacteria	Acidobacteria	Acidobacteria-6	iii1-15
0	0	0	0	7	8	8	13	7	14	8	7	19	12	11	26	Bacteria	TM7	TM7-1
0	0	0	0	0	0	0	0	11	0	0	0	0	0	0	0	Bacteria	WS3	PRR-12	Sediment-1	PRR-10
0	0	0	0	0	0	0	0	0	27	0	0	0	0	0	0	Bacteria	Proteobacteria	Deltaproteobacteria	Myxococcales	Cystobacterineae
0	0	0	0	13	1	0	0	6	14	2	1	4	5	21	2	Bacteria	Gemmatimonadetes	Gemm-1
0	0	0	0	2	3	3	15	7	2	0	3	9	4	20	45	Bacteria	Proteobacteria	Alphaproteobacteria	Rhodospirillales
0	0	0	0	0	0	0	0	0	3	0	0	0	0	0	0	Bacteria	Elusimicrobia	Elusimicrobia	IIb
0	0	0	0	5	0	0	13	6	2	5	16	11	0	6	19	Bacteria	Proteobacteria	Deltaproteobacteria	Syntrophobacterales	Syntrophobacteraceae
0	0	0	0	0	18	5	11	0	8	12	6	15	8	0	6	Bacteria	Acidobacteria	iii1-8	DS-18
0	0	0	0	0	0	0	0	0	0	0	0	0	10	0	0	Bacteria	Chloroflexi	Thermomicrobia	AKYG1722
0	0	0	0	0	0	0	0	0	0	0	0	0	7	0	0	Bacteria	Nitrospirae	Nitrospira	Nitrospirales	Leptospirillaceae
0	0	0	0	0	0	0	0	0	0	0	0	13	0	0	0	Bacteria	Proteobacteria	Alphaproteobacteria	BD7-3
0	0	0	0	0	0	0	0	18	0	0	0	0	0	0	0	Bacteria	Proteobacteria	Deltaproteobacteria	MIZ46
0	0	0	1	12	9	0	7	20	15	9	11	11	24	27	45	Bacteria	Acidobacteria	Acidobacteria-6	iii1-15
0	0	0	0	0	0	0	0	0	0	0	0	0	0	23	0	Bacteria	Acidobacteria	iii1-8	DS-18
0	0	0	0	0	4	0	0	0	0	0	0	0	0	0	0	Bacteria	Acidobacteria	Acidobacteria-6	CCU21
0	0	0	0	0	0	0	0	0	0	0	0	0	5	0	0	Bacteria	Acidobacteria	Acidobacteria-6	iii1-15
0	0	0	0	21	13	0	45	34	8	6	33	19	31	43	65	Bacteria	Chloroflexi	Chloroflexi	Roseiflexales
0	0	0	0	5	17	3	21	21	17	11	11	12	17	19	15	Bacteria	Actinobacteria	Thermoleophilia	Gaiellales	Gaiellaceae
0	0	0	0	0	0	0	0	0	0	0	24	0	0	0	0	Bacteria	Actinobacteria	Thermoleophilia	Solirubrobacterales
0	0	0	0	0	0	0	0	0	0	0	13	0	0	0	0	Bacteria	Bacteroidetes	Bacteroidia	Bacteroidales
0	0	0	0	0	5	1	0	5	4	0	2	2	3	4	2	Bacteria	Acidobacteria	Acidobacteria-6	iii1-15
0	0	0	0	9	19	7	24	31	19	12	21	16	30	28	95	Bacteria	Proteobacteria	Deltaproteobacteria	Entotheonellales	Entotheonellaceae
0	0	0	0	3	0	0	0	0	0	0	0	0	0	0	0	Bacteria	Actinobacteria	MB-A2-108
0	0	0	0	0	0	0	0	0	0	0	4	4	0	0	0	Bacteria	Acidobacteria	Sva0725	Sva0725
0	0	0	0	5	0	0	6	2	0	0	7	2	2	7	3	Bacteria	Chloroflexi	Anaerolineae	SBR1031	A4b
0	0	0	0	0	0	0	0	0	0	0	0	0	0	0	4	Bacteria	Acidobacteria	Chloracidobacteria	11-24
0	0	0	0	0	0	0	0	11	0	0	0	0	0	0	0	Bacteria	Proteobacteria	Deltaproteobacteria	Syntrophobacterales	Syntrophobacteraceae
0	0	4	0	18	16	0	8	11	21	9	18	18	46	35	27	Bacteria	Proteobacteria	Deltaproteobacteria	Myxococcales	OM27
0	0	0	0	17	10	9	0	105	38	25	2	33	93	53	18	Bacteria	Bacteroidetes	Sphingobacteriia	Sphingobacteriales
0	0	0	0	0	0	0	0	0	0	0	0	0	0	0	19	Bacteria	Actinobacteria	Thermoleophilia	Gaiellales	Gaiellaceae
0	0	0	0	0	0	0	0	0	0	0	0	0	0	0	8	Bacteria	Chloroflexi	Anaerolineae	H39
0	0	0	0	4	18	7	8	25	9	9	7	15	14	16	32	Bacteria	Actinobacteria	Thermoleophilia	Solirubrobacterales	Conexibacteraceae
0	0	0	0	5	0	0	4	9	12	7	7	16	28	11	3	Bacteria	Acidobacteria	Chloracidobacteria	PK29
0	0	0	0	0	0	0	0	0	4	0	0	0	0	1	5	Bacteria	Proteobacteria	Deltaproteobacteria	Spirobacillales
0	0	0	0	0	0	0	0	0	5	0	0	0	0	0	0	Bacteria	Chloroflexi	Thermomicrobia	JG30-KF-CM45
0	0	0	0	0	0	0	0	10	0	0	0	0	0	0	0	Bacteria	Chlorobi
0	0	0	0	3	0	5	0	13	3	3	0	19	43	8	0	Bacteria	Acidobacteria	Chloracidobacteria	RB41
0	0	0	0	0	0	0	0	46	0	0	0	0	0	0	0	Bacteria	TM7	TM7-3
0	0	0	0	0	0	3	5	12	0	3	6	4	4	12	4	Bacteria	Gemmatimonadetes	Gemm-5
0	0	0	0	0	0	0	0	40	0	0	0	18	42	38	0	Bacteria	Gemmatimonadetes	Gemm-1
0	0	21	0	0	0	0	0	0	0	0	0	0	0	0	0	Bacteria	Firmicutes	Bacilli	Bacillales	Thermoactinomycetaceae
0	0	0	0	0	0	0	0	0	0	0	0	0	0	0	0	Bacteria	Bacteroidetes	Rhodothermi	Rhodothermales	Rhodothermaceae
0	0	0	0	11	0	163	0	330	0	0	0	24	152	0	0	Bacteria	Actinobacteria	Acidimicrobiia	Acidimicrobiales
0	0	0	0	0	0	0	0	12	2	0	0	10	8	3	0	Bacteria	Bacteroidetes	Saprospirae	Saprospirales	Chitinophagaceae
0	0	0	0	0	0	0	0	0	0	0	0	0	17	0	0	Bacteria	Actinobacteria	Acidimicrobiia	Acidimicrobiales
0	0	0	0	0	0	0	13	0	0	0	0	0	0	0	0	Bacteria	Acidobacteria	Sva0725	Sva0725
0	27	17	0	40	58	47	91	170	61	40	57	87	200	202	178	Bacteria	Acidobacteria	Chloracidobacteria	RB41
0	0	0	0	0	0	0	0	10	0	0	0	0	0	0	0	Bacteria	Chloroflexi	Anaerolineae	SBR1031	A4b
0	0	0	0	0	0	0	0	36	0	0	0	0	0	0	0	Bacteria	Gemmatimonadetes	Gemmatimonadetes
0	0	0	0	0	0	0	0	0	0	7	0	0	0	0	0	Bacteria	Firmicutes	Clostridia	Clostridiales	Peptococcaceae
0	0	0	0	0	0	0	0	0	13	0	0	0	0	0	0	Bacteria	Gemmatimonadetes	Gemm-3
0	0	0	0	4	4	0	0	0	4	2	0	0	36	3	5	Bacteria	Gemmatimonadetes	Gemm-3
0	0	0	0	0	5	0	0	0	0	0	0	0	0	0	0	Bacteria	Bacteroidetes	Rhodothermi	Rhodothermales	Rhodothermaceae
0	0	0	0	0	8	4	0	9	7	0	0	0	8	14	7	Bacteria	Proteobacteria	Deltaproteobacteria	Myxococcales
0	0	0	0	11	23	0	11	30	14	23	7	0	27	31	133	Bacteria	Proteobacteria	Deltaproteobacteria	Entotheonellales	Entotheonellaceae
0	0	0	0	14	43	22	25	50	40	25	35	29	37	35	76	Bacteria	Actinobacteria	Thermoleophilia	Solirubrobacterales
0	0	0	0	0	0	0	0	20	0	0	0	0	0	0	0	Bacteria	Acidobacteria	Acidobacteria-6	iii1-15
0	0	0	0	0	0	0	0	0	8	0	0	0	0	0	0	Bacteria	Elusimicrobia	Elusimicrobia	Elusimicrobiales
0	0	0	0	0	0	0	0	15	0	0	0	0	0	0	0	Bacteria	Acidobacteria	Chloracidobacteria	RB41
0	0	0	0	0	0	0	0	0	0	0	0	0	0	0	13	Bacteria	TM6	SJA-4
0	0	0	0	0	0	0	0	0	0	0	0	13	0	0	0	Bacteria	Proteobacteria	Deltaproteobacteria	MIZ46
0	0	0	0	0	0	0	0	0	0	0	0	0	0	0	11	Bacteria	Proteobacteria	Deltaproteobacteria	Entotheonellales	Entotheonellaceae
0	0	0	0	6	0	0	0	0	0	0	0	0	0	0	0	Bacteria	Acidobacteria	Chloracidobacteria	11-24
0	0	0	0	0	0	0	0	6	0	0	0	0	0	0	0	Bacteria	Verrucomicrobia	Pedosphaerae	Pedosphaerales
0	0	0	0	3	0	0	0	0	3	3	8	0	0	20	9	Bacteria	WS3	PRR-12	LD1-PA13
0	0	0	0	0	0	0	0	0	0	0	0	8	0	0	0	Bacteria	Proteobacteria	Deltaproteobacteria	MIZ46
0	0	0	0	40	36	28	63	69	66	43	29	68	79	80	116	Bacteria	Actinobacteria	MB-A2-108
0	0	0	0	0	4	4	5	17	1	3	2	25	6	16	9	Bacteria	Chloroflexi	Anaerolineae	SBR1031	SJA-101
0	0	0	0	0	0	0	0	0	0	0	0	20	0	0	0	Bacteria	Acidobacteria	Acidobacteria-6	iii1-15
0	0	0	0	0	0	0	0	0	0	0	0	0	0	0	19	Bacteria	Nitrospirae	Nitrospira	Nitrospirales	0319-6A21
0	0	0	0	0	0	0	0	0	0	0	0	0	0	0	52	Bacteria	Actinobacteria	Thermoleophilia	Solirubrobacterales
0	0	0	0	0	0	0	6	0	0	0	0	0	0	0	0	Bacteria	Proteobacteria	Deltaproteobacteria	Spirobacillales
0	0	0	0	0	0	0	0	0	0	0	8	0	0	0	0	Bacteria	Proteobacteria	Deltaproteobacteria	MIZ46
0	0	0	0	0	0	0	0	0	0	0	0	0	0	36	0	Bacteria	Nitrospirae	Nitrospira	Nitrospirales	0319-6A21
0	0	0	0	0	0	0	0	29	0	0	0	0	0	0	0	Bacteria	Acidobacteria	S035
0	0	0	0	0	8	0	0	6	6	2	0	0	0	13	13	Bacteria	Acidobacteria	Sva0725	Sva0725
0	0	0	0	22	2	96	3	561	13	0	18	82	89	13	8	Bacteria	Chloroflexi	Thermomicrobia
0	0	0	0	0	1	1	8	9	0	4	5	3	0	3	7	Bacteria	Acidobacteria	Acidobacteria-6	iii1-15
0	0	0	0	44	32	7	31	65	18	17	30	46	82	101	135	Bacteria	Chloroflexi	Anaerolineae	SBR1031	A4b
0	0	0	0	0	0	0	0	0	0	0	11	0	0	0	0	Bacteria	Nitrospirae	Nitrospira	Nitrospirales	0319-6A21
0	0	0	3	13	64	4	40	25	17	17	23	17	27	21	33	Bacteria	Bacteroidetes	Bacteroidia	Bacteroidales	Rikenellaceae
0	0	0	0	0	3	0	8	0	0	0	7	2	0	2	5	Bacteria	Bacteroidetes	Cytophagia	Cytophagales	Cytophagaceae
0	0	0	0	14	8	0	0	27	32	13	11	17	19	0	22	Bacteria	Gemmatimonadetes	Gemm-3
0	0	0	0	0	0	0	11	0	0	0	0	0	0	0	0	Bacteria	Elusimicrobia	Elusimicrobia	IIb
0	0	0	0	0	0	0	0	0	0	0	0	0	0	14	0	Bacteria	Proteobacteria	Deltaproteobacteria	Myxococcales
0	0	3	2	0	0	2	0	6	3	0	0	0	11	10	39	Bacteria	Gemmatimonadetes	Gemm-5
0	0	4	8	3	5	3	0	16	12	7	4	7	95	14	14	Bacteria	Bacteroidetes	Cytophagia	Cytophagales	Cytophagaceae
0	0	0	16	0	0	0	0	0	0	0	6	0	0	0	15	Bacteria	WS3	PRR-12	Sediment-1	PRR-10
0	0	0	0	0	0	0	0	0	0	0	0	0	0	0	36	Bacteria	Chloroflexi	Thermomicrobia	JG30-KF-CM45
0	0	0	0	6	0	8	4	0	8	8	0	0	6	14	9	Bacteria	Gemmatimonadetes	Gemm-2
0	0	0	0	0	0	5	0	0	0	0	0	0	0	0	0	Bacteria	Elusimicrobia	Elusimicrobia	IIb
0	0	0	0	0	0	0	0	20	0	0	0	0	0	0	0	Bacteria	Chloroflexi	Anaerolineae	SBR1031	A4b
0	0	0	0	0	0	0	0	0	0	0	0	0	0	15	0	Bacteria	Acidobacteria	Chloracidobacteria	RB41
0	0	0	0	4	7	0	15	21	12	10	5	13	34	45	35	Bacteria	Bacteroidetes	Rhodothermi	Rhodothermales	Rhodothermaceae
0	0	0	0	0	0	2	0	8	0	5	4	7	15	8	0	Bacteria	Chloroflexi	Anaerolineae	SBR1031	A4b
0	0	4	0	0	0	0	0	0	0	0	0	0	0	0	0	Bacteria	TM6	SJA-4
0	0	0	0	0	0	0	0	0	0	0	11	0	0	0	0	Bacteria	Proteobacteria	Deltaproteobacteria	Syntrophobacterales	Syntrophobacteraceae
0	0	0	4	29	45	15	32	57	44	61	43	41	59	94	138	Bacteria	Acidobacteria	Acidobacteria-6	iii1-15
0	0	0	0	0	0	0	0	6	7	0	5	0	2	2	2	Bacteria	Chloroflexi	TK10	AKYG885
0	0	0	0	0	19	0	21	10	0	4	1	0	10	3	2	Bacteria	Bacteroidetes	Bacteroidia	Bacteroidales	S24-7
0	0	6	0	13	19	14	20	32	16	12	7	18	257	29	18	Bacteria	Bacteroidetes	Cytophagia	Cytophagales	Cytophagaceae
0	0	0	0	0	0	14	0	0	0	0	0	0	0	0	0	Bacteria	Bacteroidetes	Bacteroidia	Bacteroidales	RF16
0	0	0	0	0	0	0	0	20	0	0	0	0	0	0	0	Bacteria	Chloroflexi	Anaerolineae	SBR1031	A4b
0	0	0	0	0	0	0	0	0	0	0	20	0	0	0	0	Bacteria	Actinobacteria	Thermoleophilia	Gaiellales	Gaiellaceae
0	0	0	0	0	0	0	0	0	0	0	0	0	0	4	0	Bacteria	Proteobacteria	Deltaproteobacteria	Syntrophobacterales	Syntrophobacteraceae
0	0	0	0	0	2	0	3	4	5	0	11	6	13	4	1	Bacteria	Chloroflexi	Anaerolineae	SBR1031	A4b
0	0	0	0	7	0	0	0	0	0	0	0	0	0	0	0	Bacteria	Bacteroidetes	Bacteroidia	Bacteroidales	S24-7
0	0	0	0	0	0	0	0	0	0	0	0	0	0	0	0	Bacteria	Proteobacteria	Deltaproteobacteria	Myxococcales	Myxococcaceae
0	0	0	0	20	17	0	33	10	21	20	19	25	14	57	58	Bacteria	Bacteroidetes	Saprospirae	Saprospirales	Saprospiraceae
0	0	0	0	0	0	0	0	0	0	0	0	0	0	0	0	Bacteria	Planctomycetes	Phycisphaerae	Phycisphaerales
0	0	0	0	0	0	0	0	15	0	0	0	0	0	0	0	Bacteria	Acidobacteria	Chloracidobacteria	11-24
0	2	0	0	0	0	0	0	0	0	0	0	0	0	0	0	Bacteria	Acidobacteria	Acidobacteria-6	iii1-15	RB40
0	0	0	0	0	0	0	0	0	0	0	0	0	0	132	0	Bacteria	Proteobacteria	Deltaproteobacteria	Myxococcales	OM27
0	0	0	0	0	0	0	0	0	0	0	0	0	0	0	14	Bacteria	Chloroflexi	S085
0	0	0	0	9	0	16	0	14	10	0	0	13	12	8	12	Bacteria	Elusimicrobia	Elusimicrobia	FAC88
0	0	0	0	0	0	8	0	0	0	0	0	0	0	0	0	Bacteria	Firmicutes	Clostridia	Clostridiales	Mogibacteriaceae
0	0	0	0	0	0	0	0	0	0	0	0	0	0	32	0	Bacteria	Proteobacteria	Deltaproteobacteria	Myxococcales	Haliangiaceae
0	0	0	0	6	14	12	12	16	24	2	8	4	8	13	7	Bacteria	Actinobacteria	Thermoleophilia	Solirubrobacterales
0	0	0	0	0	0	0	0	0	0	0	0	0	0	0	4	Bacteria	OD1
0	0	1	5	42	32	11	52	77	53	36	41	56	63	93	131	Bacteria	Acidobacteria	Acidobacteria-6	iii1-15
0	0	0	0	0	0	10	0	0	0	0	0	0	0	16	0	Bacteria	Bacteroidetes	Bacteroidia	Bacteroidales
[truncated: 7,671 more rows]
